# Supplementary material for: Novel Antarctic yeast adapts to cold by switching energy metabolism and increasing small RNA synthesis
Source: ISME J. 2021 Jul 22;16(1):221–32. doi: 10.1038/s41396-021-01030-9 (PMC8692454; doi:10.1038/s41396-021-01030-9)
Supplement: Supplementary file 2 [file 41396_2021_1030_MOESM2_ESM.xlsx]

## Sheet: TS1
CARBON SOURCES	AVERAGE	CBS 316 - TYPE strain of R. mucilaginosa	CBS 14 - Type of Rhodotorula gracilis Rennerfelt	CBS 482 Type of Sporobolomyces albo-rubescens Derx			R. frigidialcoholis	R. mucilaginosa	R. alborubescens	R. toruloides (Typ Rhodotorula gracilis)
	EXF-10854	EXF-13473	EXF-13474	EXF-13475			EXF-10854	CBS 316T (EXF-13473)	CBS 482 (EXF-13475)	CBS 14 (EXF-13474)
Pentose Catabolic Pathway	1.1715	0.8615	1.1185	0.9305		L-Arabinose	+	+	+	+
	0.995	0.5725	0.81	0.7795		D-Xylose	+	+	+	+
	0.864	0.567	0.943	0.2765		Xylitol	+	+	+	+
	0.7785	0.9135	1.1315	0.494		D-Arabinose	+	+	+	+
	0.772	0.6085	0.843	0.8155		L-Arabitol	+	+	+	+
	0.7325	0.7645	0.45	0.5875		D-Ribose	+	+	+	+
	0.688	0.6745	0.7995	0.695		D-Arabitol	+	+	+	+
	0.5915	0.494	0.8145	0.608		Adonitol (ribitiol)	+	+	+	+
	0.565	0.561	0.4955	0.3875		L-Lyxose	+	+	+	+
	0.307	0.3465	0.32	0.2825		2-Deoxy-D-Ribose	+	+	+	+
	0.017	0.053	0.0035	0.024		3-0-β-D-Galacto-pyranosyl-D-Arabinose	-	-	-	-
	0	0	0.093	0		β-Methyl-D-Xyloside	-	-	-	-
	0	0.0035	0.0105	0		Pectin	-	-	-	-
Galactose Pathway	0.824	0.5715	0.587	0.065		D-Sorbitol	+	+	-	+
	0.87	0.6555	0.899	0.7735		D-Galactose	+	+	+	+
	0.6945	0	0.058	0.029		Dulcitol (galactitol)	+	-	-	-
	0.6895	0.485	0.631	0.3125		D-Raffinose	+	+	+	+
	0.424	0.238	0.252	0.367		Stachyose	+	+	+	+
	0.2805	0.0665	0.025	0.125		D-Tagatose	+	-	w	-
	0.261	0.7735	0.7835	0.027		L-Galactonic Acid-γ-Lactone	+	+	-	+
	0	0	0	0		D-Galactonic-Acid-y-Lactone	-	-	-	-
	0	0	0	0		α-Methyl-D-Galactoside	-	-	-	-
	0	0	0	0		α-D-Lactose	-	-	-	-
	0	0	0	0		D-Melibiose	-	-	-	-
	0	0.0055	0	0		N-Acetyl-D-Galactosamine	-	-	-	-
	0	0.001	0	0		Lactitol	-	-	-	-
	0	0	0	0		β-Methyl-D-Galactoside	-	-	-	-
Starch and Sucrose Metabolism	0.5005	0.646	1.3475	0.1935		Maltose	+	+	w	+
	0.9455	0.242	0.763	0.429		Sucrose	+	+	+	+
	0.8985	1.025	1.55	0.774		Turanose	+	+	+	+
	0.3885	1.174	1.7285	0.262		Palatinose	+	+	+	+
	0.3385	0.6625	1.313	0.1845		Maltotriose	+	+	w	+
	0.297	0.916	1.158	0.116		Maltitol	+	+	w	+
	0.063	0.603	0.6615	0.035		D-Galacturonic Acid	-	+	-	+
	0.035	0.043	0.094	0.053		Dextrin	-	-	-	-
	0.009	0.3655	0	0.282		D-Cellobiose	-	+	+	-
	0.0055	0	0	0		α-Cyclodextrin	-	-	-	-
	0	0	0	0		β-Cyclodextrin	-	-	-	-
	0	0	0	0		γ-Cyclodextrin	-	-	-	-
	0	0.003	0	0.0105		Glycogen	-	-	-	-
	0	0.0045	0	0		Inulin	-	-	-	-
Glycolysis and branches	0	0.0005	0	0.018		D-glucose-6-P	-	-	-	-
	0.882	0.9475	1.0195	0.83		D-Mannose	+	+	+	+
	0.824	0.5715	0.587	0.065		D-Sorbitol	+	+	-	+
	0.8195	1.057	0.022	0.7515		Gentiobiose	+	+	+	-
	0.816	0.694	1.0815	0.682		α-D-Glucose	+	+	+	+
	0.796	0	0.0385	0.503		L-Sorbose	+	-	+	-
	0.7575	0.72	0.963	0.6865		D-Fructose	+	+	+	+
	0.5205	0.3125	0.788	0.222		β-Methyl-D-Glucoside	+	+	+	+
	0.4795	0.492	0.9935	0.195		Arbutin	+	+	w	+
	0.4555	1.2275	1.607	0.21		D-Melezitose	+	+	+	+
	0.4135	0.654	0.0035	0.499		β-D-Allose	+	+	+	-
	0.3205	0.299	0.3	0.2635		5-Keto-D-Gluconic Acid	+	+	+	+
	0.2675	0.947	1.0115	0.4585		Salicin	+	+	+	+
	0.2655	0.0945	0.0335	0.073		D-Psicose	+	-	-	-
	0.074	0	0.958	0.015		α-Methyl-D-Glucoside	-	-	-	+
	0.0615	0.4845	0.1155	0.1055		L-Fucose	-	+	w	w
	0.061	0.0115	0.0585	0		L-Lactic Acid	-	-	-	-
	0.021	0.0245	0.486	0.017		D-Gluconic Acid	-	-	-	+
	0.0085	0.01	0.0225	0		D-Fructose-6-Phosphate	-	-	-	-
	0	0.156	0	0		D-Glucose-1-Phosphate	-	w	-	-
	0	0	0	0		N-Acetyl-β-D-Mannosamine	-	-	-	-
	0	0.003	0	0		L-Glucose	-	-	-	-
	0	0	0	0		3-Methyl Glucose	-	-	-	-
	0	0.0045	0	0		Laminarin	-	-	-	-
	0	0.002	0	0.0205		α-Methyl-D-Mannoside	-	-	-	-
	0	0	0.0115	0		Mannan	-	-	-	-
	0	0	0	0		α-D-Lactose	-	-	-	-
	0	0	0	0		β-Methyl-D-Galactoside	-	-	-	-
	0	0	0	0.0365		D-Glucoronic Acid	-	-	-	-
Uronic Acid Metabolism	0	0.004	0	0.002		β-Methyl-D-Glucuronic Acid	-	-	-	-
	0	0.0035	0.0105	0		Pectin	-	-	-	-
	0	0	0	0.0365		D-Glucoronic Acid	-	-	-	-
	0.063	0.603	0.6615	0.035		D-Galacturonic Acid	-	+	-	+
Citrate cycle	0.0385	0.375	0.001	0		Citric Acid	-	+	-	-
	0.4025	0.1325	0.9805	0.252		Fumaric Acid	+	w	+	+
	0.45	0.379	0.929	0.248		Mono Methyl Succinate	+	+	+	+
	0.3905	0.2355	0.6735	0.275		Succinic Acid	+	+	+	+
	0.0775	0.035	0.1805	0.0295		α-Keto-Butyric Acid	-	-	-	w
	0.368	0.0695	0.105	0.1425		α-Keto-Glutaric Acid	+	-	w	w
	0	0	0	0		Tricarballylic Acid	-	-	-	-
	0.013	0	0	0.0015		Oxalic Acid	-	-	-	-
	0.2275	0.1835	0.781	0.072		D,L-Malic Acid	+	w	-	+
Pyruvate metabolism	0.753	1.067	0.612	0.684		Pyruvic Acid	+	+	+	+
	0.634	0.4135	0.656	0.1985		L-Malic Acid	+	+	w	+
	0.3925	0.149	0.12	0.073		Methyl Pyruvate	+	w	-	w
	0.2365	0.122	0.124	0.132		D-Lactic Acid Methyl Ester	+	w	w	w
	0.1865	0.0295	0.496	0		D-Malic Acid	w	-	-	+
	0.061	0.0115	0.0585	0		L-Lactic Acid	-	-	-	-
	0	0	0.0035	0.008		Formic Acid	-	-	-	-
	0.2275	0.1835	0.781	0.072		D,L-Malic Acid	+	w	-	+
Amino acid and protein metabolism	0.0735	0.0165	0.133	0		D- Serine	-	-	-	w
	0.66	0.833	0.7885	0.421		L-Glutamic Acid	+	+	+	+
	0.634	0.4135	0.656	0.1985		L-Malic Acid	+	+	w	+
	0.61	1.0025	1.1615	0.8945		L-Pyroglutamic Acid	+	+	+	+
	0.603	0.7775	0.8965	0.584		L-Glutamine	+	+	+	+
	0.543	0.8545	0.704	0.376		L-Asparagine	+	+	+	+
	0.5	0.4575	0.198	0.1505		L-Aspartic Acid	+	+	w	w
	0.4605	0.6315	0.473	0.152		L-Serine	+	+	w	+
	0.4495	0.3255	0.719	0.408		L-Alanin	+	+	+	+
	0.4315	0.897	1.0415	0.5785		L-Ornitine	+	+	+	+
	0.412	0.52	0.971	0.6855		L-Proline	+	+	+	+
	0.405	0.3845	0.6385	0.6225		L-Valine	+	+	+	+
	0.4025	0.1325	0.9805	0.252		Fumaric Acid	+	w	+	+
	0.401	0.7665	1.056	0.2255		Glycyl-L-Proline	+	+	+	+
	0.393	0	0.1025	0.4985		D-Alanine	+	-	+	w
	0.375	0.7185	0.6875	0.438		L-Alaninamide	+	+	+	+
	0.3585	0.3375	0.4945	0.2075		L-Leucine	+	+	+	+
	0.317	0.165	0.8205	0.349		L-Phenylalanin	+	w	+	+
	0.2375	0.0335	0.7095	0.191		p-Hydroxy Phenyl Acetic Acid	+	-	w	+
	0.232	0.4715	0.612	0.528		L-Isoleucine	+	+	+	+
	0.2275	0.107	0	0.108		Gelatin	+	w	w	-
	0.1895	0.273	0.352	0.1435		Propionic Acid	w	+	w	+
	0.1865	0.0295	0.496	0		D-Malic Acid	w	-	-	+
	0.1855	0.554	0.5925	0.0825		L-Alanyl-Glycine	w	+	-	+
	0.1675	0.069	0	0.1205		Tyramine	w	-	w	-
	0.1315	0.2115	0.1245	0.088		Glycine	w	+	-	w
	0.12	0.0275	0.106	0.1025		Bromo Succininc Acid	w	-	w	w
	0.0855	0.002	0	0.275		Phenylethyl-amine	-	-	+	-
	0.038	0.0275	0.005	0.036		Acetamide	-	-	-	-
	0.0345	0.16	0.009	0		L-Lysine	-	w	-	-
	0.034	0.904	0.47	0.0315		Glycyl-L-Glutamic Acid	-	+	-	+
	0.032	0.2825	0.576	0		L-Arginine	-	+	-	+
	0.025	0	0	0.0065		L-Methionine	-	-	-	-
	0.011	0.0205	0	0		D-Fucose	-	-	-	-
	0.0105	0.0155	0	0.018		Putrescine	-	-	-	-
	0.002	0	0	0.003		N-Acetyl-L-Glutamic Acid	-	-	-	-
	0.002	0	0	0		D,L-Carnitine	-	-	-	-
	0.002	0	0	0		Hyxroxy-L-Proline	-	-	-	-
	0	0.418	0.0615	0.043		Glycyl-L-Aspartic Acid	-	+	-	-
	0	0	0	0		D-Aspartic Acid	-	-	-	-
	0	0.006	0	0.022		n-Acetyl-D-Glucosamine	-	-	-	-
	0	0	0	0		D-Threonine	-	-	-	-
	0	0.1535	0.038	0		L-Threonine	-	w	-	-
	0	0	0	0.0255		Acetoacetic Acid	-	-	-	-
	0	0.0185	0.021	0.002		D-Glucosamine	-	-	-	-
	0	0.004	0	0.006		l-Histine	-	-	-	-
	0	0.0655	0.037	0.0185		L-Homoserine	-	-	-	-
	0	0	0	0.054		m-Hydroxy Phenyl Acetic Acid	-	-	-	-
	0	0.0055	0	0		N-Acetyl-D-Galactosamine	-	-	-	-
Aromatic pathways	0	0	0	0		D-Glucosaminic Acid	-	-	-	-
	0.4045	0.351	0.5105	0.501		γ-Hydroxy Butyric Acid	+	+	+	+
	0.289	0.018	0.754	0.7625		β-Hydroxy Butyric Acid	+	-	+	+
	0.283	0.004	0	0.527		D,L-Octopamine	+	-	+	-
	0.1595	0	0.5975	0.584		4-Hydroxy Benzoic Acid	w	-	+	+
	0.0855	0.002	0	0.275		Phenylethyl-amine	-	-	+	-
	0	0	0	0.054		m-Hydroxy Phenyl Acetic Acid	-	-	-	-
	0	0	0.342	0		2-Hydroxy Benzoic Acid	-	-	-	+
	0	0	0	0		N-Acetyl-D-Glucosaminitol	-	-	-	-
Compatible solutes	0.564	0.218	0.66	0.445		Glycerol	+	+	+	+
	1.06	0.6945	1.233	0.826		D-Trehalose	+	+	+	+
	0.772	0.6085	0.843	0.8155		L-Arabitol	+	+	+	+
	0.723	0.6405	0.645	0.6205		Dihydroxy Acetone	+	+	+	+
	0.704	0.589	0.944	0.228		D-Mannitol	+	+	+	+
	0.688	0.6745	0.7995	0.695		D-Arabitol	+	+	+	+
	0	0	0	0.0435		D,L-α-Glycerol-Phosphate	-	-	-	-
	0	0	0	0		I-Erythritol	-	-	-	-
Other carbon sources	0	0	0	0		M-Tartaric Acid	-	-	-	-
	0.5905	0.0265	0.005	0.2005		L-Tartaric Acid	+	-	+	-
	0.5335	0.011	0.015	0.0655		L-Rhamnose	+	-	-	-
	0.477	0.7545	1.0975	0.2685		Succinamic Acid	+	+	+	+
	0.4755	0.099	0.136	0.2655		Tween-40	+	-	+	w
	0.447	0.642	0.9665	0.5465		Sebacic Acid	+	+	+	+
	0.363	0.6755	1.099	0.7185		γ -Amino Butyric Acid	+	+	+	+
	0.336	0.351	0.4195	0.3615		Sorbic Acid	+	+	+	+
	0.3125	0.1065	0.101	0.264		Tween-20	+	w	+	w
	0.2365	0.331	0.2215	0.23		Oxalomalic Acid	+	+	+	+
	0.225	0.136	0.5995	0.2935		Quinic Acid	+	w	+	+
	0.206	0.0975	0.0775	0.21		Tween-80	+	-	+	-
	0.1645	0.019	0	0		2- Aminoethanol	w	-	-	-
	0.1555	0.2615	0.8895	0.7405		Butyric Acid	w	+	+	+
	0.118	0.0305	0.098	0.0535		Acetic Acid	w	-	-	-
	0.091	0.034	0.01	0.088		3-Hydroxy 2-Butanone	-	-	-	-
	0.0625	0.011	0	0.023		2,3-Butanediol	-	-	-	-
	0.0535	0.0005	0.002	0.033		2,3-Butanone	-	-	-	-
	0.041	0.1255	0.116	0.127		α-Keto Valeric Acid	-	w	w	w
	0.0295	0.014	0	0.0175		Malonic Acid	-	-	-	-
	0.0255	0	0.021	0		Caproic (Hexanoic) Acid	-	-	-	-
	0.018	0.0215	0	0.028		Inosine	-	-	-	-
	0.0145	0	0	0.004		1,2-Propanediol	-	-	-	-
	0.0095	0.1025	0	0.0025		δ-Amino Valeric Acid	-	w	-	-
	0.007	0	0	0.002		Sec-Butylamine	-	-	-	-
	0.0065	0.013	0	0		Amygdalin	-	-	-	-
	0.0035	0.0065	0	0.0045		Sedoheptulosan	-	-	-	-
	0.003	0.018	0	0.0175		Adenosine	-	-	-	-
	0.0025	0	0	0.011		D-Saccharic Acid	-	-	-	-
	0.002	0.007	0.169	0		Melibionic Acid	-	-	-	w
	0	0	0.0025	0		myo-Inositol	-	-	-	-
	0	0	0	0		α-Hydroxy Glutaric Acid-γ-Lactone	-	-	-	-
	0	0	0.064	0.003		α-Hydroxy-Butyric Acid	-	-	-	-
	0	0	0	0.0345		Glucoronamide	-	-	-	-
	0	0	0	0		Mucic Acid	-	-	-	-
	0	0	0	0		Glycolic Acid	-	-	-	-
	0	0	0	0.027		Lactulose	-	-	-	-
	0	0	0	0		Glyoxylic Acid	-	-	-	-
	0	0	0	0		2-Deoxy Adenosine	-	-	-	-
	0	0.0115	0	0		Thymidine	-	-	-	-
	0	0.026	0	0.01		Uridine	-	-	-	-
	0	0	0	0		Capric (Decanoic) Acid	-	-	-	-
	0	0.0035	0	0		Chondroitin Sulfate C	-	-	-	-
	0	0	0	0		N-Acetyl-Neuraminic Acid	-	-	-	-
	0	0	0	0.007		Citraconic Acid	-	-	-	-
	0	0.034	0	0		Citramalic Acid	-	-	-	-
	0	0	0	0		D-Ribono-1,4-Lactone	-	-	-	-
	0	0	0	0		Itaconic Acid	-	-	-	-
	0	0.0065	0	0.006		D-Tartaric Acid	-	-	-	-
NITROGEN SOURCES							R. frigidialcoholis	R. mucilaginosa	R. alborubescens	R. toruloides (Type of R. gracilis)
	Nitrogen Source	EXF-10854	EXF-13473	EXF-13474	EXF-13475		EXF-10854T	CBS 316T (EXF-13473)	CBS 482 (EXF-13475)	CBS 14 (EXF-13474)
Simple nitrogen sources	Ammonia	0	0	0	0	Ammonia	-	-	-	-
	Biuret	0	0	0	0	Biuret	-	-	-	-
	Nitrate	0	0	0	0	Nitrate	-	-	-	-
	Nitrite	0	0	0	0	Nitrite	-	-	-	-
	Urea	0	0	0	0	Urea	-	-	-	-
Amino acids and derivates	L-Ornithine	0.952	0.2935	0.482	0.2115	L-Ornithine	+	+	+	+
	L-Glutamic Acid	0.5355	0.31	0.5155	0.323	L-Glutamic Acid	+	+	+	+
	L-Isoleucine	0.5095	0.334	0.2695	0.4985	L-Isoleucine	+	+	+	+
	L-Glutamine	0.489	0.261	0.49	0.3205	L-Glutamine	+	+	+	+
	L-Aspartic Acid	0.3715	0.204	0.4045	0.2345	L-Aspartic Acid	+	+	+	+
	L-Phenylalanine	0.342	0.074	0.405	0.1675	L-Phenylalanine	+	-	w	+
	L-Asparagine	0.3355	0.114	0.3945	0.253	L-Asparagine	+	w	+	+
	L-Pyroglutamic Acid	0.3205	0.367	0.3945	0.301	L-Pyroglutamic Acid	+	+	+	+
	L-Valine	0.263	0.1175	0.2405	0.3255	L-Valine	+	w	+	+
	L-Alanine	0.2425	0.072	0.1935	0.115	L-Alanine	+	-	w	w
	L-Proline	0.2375	0.2865	0.3675	0.2775	L-Proline	+	+	+	+
	L-Serine	0.1935	0.1205	0.1	0.1745	L-Serine	w	w	w	-
	L-Cysteine	0.1865	0.147	0.0835	0.1615	L-Cysteine	w	w	w	-
	D-Alanine	0.1105	0.0075	0.0305	0.1295	D-Alanine	w	-	w	-
	L-Tryptophan	0.0245	0.036	0.028	0.046	L-Tryptophan	-	-	-	-
	L-Tyrosine	0	0	0	0	L-Tyrosine	-	-	-	-
	N-Acetyl-D,L-Glutamic Acid	0	0.001	0	0.004	N-Acetyl-D,L-Glutamic Acid	-	-	-	-
	Glycine	0	0.0415	0.0295	0.04	Glycine	-	-	-	-
	N-Phthaloyl-L-Glutamic Acid	0	0.008	0	0.007	N-Phthaloyl-L-Glutamic Acid	-	-	-	-
	L-Histidine	0	0.0035	0	0	L-Histidine	-	-	-	-
	D-Asparagine	0	0.0115	0	0.0185	D-Asparagine	-	-	-	-
	L-Leucine	0	0.1215	0.2135	0.058	L-Leucine	-	w	-	+
	D-Aspartic Acid	0	0.002	0	0.0225	D-Aspartic Acid	-	-	-	-
	L-Lysine	0	0.014	0	0.015	L-Lysine	-	-	-	-
	D-Glutamic Acid	0	0.0405	0.0275	0.033	D-Glutamic Acid	-	-	-	-
	L-Methionine	0	0	0	0.0125	L-Methionine	-	-	-	-
	D-Lysine	0	0.0085	0	0.0205	D-Lysine	-	-	-	-
	L-Arginine	0	0.046	0.4295	0.0075	L-Arginine	-	-	-	+
	D-Serine	0	0.0115	0.0315	0.043	D-Serine	-	-	-	-
	D-Valine	0	0.0175	0.146	0.2085	D-Valine	-	-	+	w
	l-Citrulline	0	0.023	0.0285	0.028	l-Citrulline	-	-	-	-
	L-Threonine	0	0.146	0.0105	0.017	L-Threonine	-	w	-	-
	L-Homoserine	0	0.036	0.006	0.0115	L-Homoserine	-	-	-	-
Primary amines	Thyramine	0.1075	0.04	0	0.135	Thyramine	w	-	w	-
	β-Phenylethylamine	0.0355	0.0015	0	0.128	β-Phenylethylamine	-	-	w	-
	Agmatine	0.025	0.0095	0.333	0.036	Agmatine	-	-	-	+
	Histamine	0	0	0	0	Histamine	-	-	-	-
	Hydroxyamine	0	0	0	0	Hydroxyamine	-	-	-	-
	Methyamine	0	0	0	0.0385	Methyamine	-	-	-	-
	N-Amylamine	0	0.0075	0	0.072	N-Amylamine	-	-	-	-
	N-Butylamine	0	0.011	0	0.0415	N-Butylamine	-	-	-	-
	Ethylamine	0	0.025	0	0.051	Ethylamine	-	-	-	-
	Ethanolamine	0	0.0065	0	0.0325	Ethanolamine	-	-	-	-
	Ethylenediamin	0	0.0055	0	0	Ethylenediamin	-	-	-	-
	Putrescine	0	0.01	0	0	Putrescine	-	-	-	-
Amides	Acetamide	0	0.0075	0	0.0235	Acetamide	-	-	-	-
	Formamide	0	0.004	0	0.037	Formamide	-	-	-	-
	Glucoronamide	0	0	0	0	Glucoronamide	-	-	-	-
	D,L-Lactamide	0.314	0.0625	0.0475	0.5735	D,L-Lactamide	+	-	+	-
Amino sugars	D-Galactosamine	0	0.012	0	0.0105	D-Galactosamine	-	-	-	-
	D-Glucosamine	0	0.006	0	0	D-Glucosamine	-	-	-	-
	D-Mannosamine	0	0.024	0	0.0355	D-Mannosamine	-	-	-	-
	N-Acetyl-D-Ga lactosamine	0.059	0.0045	0.0025	0.006	N-Acetyl-D-Ga lactosamine	-	-	-	-
	N-Acetyl-D-Glucosamine	0	0.021	0	0.011	N-Acetyl-D-Glucosamine	-	-	-	-
	N-Acetyl-D-Ma nnosamine	0	0.007	0	0.009	N-Acetyl-D-Ma nnosamine	-	-	-	-
Nucleobases and derivates	Adenine	0	0.024	0	0.0165	Adenine	-	-	-	-
	Adenosine	0	0.0115	0	0.0215	Adenosine	-	-	-	-
	Allantoin	0	0.0255	0	0.0365	Allantoin	-	-	-	-
	Alloxan	0	0.0825	0.0675	0.102	Alloxan	-	-	w	-
	Cytidine	0	0.011	0	0.036	Cytidine	-	-	-	-
	Cytosine	0	0.016	0	0.0545	Cytosine	-	-	-	-
	Guanine	0.047	0	0	0.3215	Guanine	-	-	+	-
	Guanosine	0	0.002	0	0	Guanosine	-	-	-	-
	Inosine	0.078	0	0.016	0.013	Inosine	-	-	-	-
	Parabanic Acid	0	0.048	0	0	Parabanic Acid	-	-	-	-
	Thymidine	0	0.021	0	0.008	Thymidine	-	-	-	-
	Thymine	0	0.0305	0	0.0245	Thymine	-	-	-	-
	Uracil	0	0.019	0	0.0355	Uracil	-	-	-	-
	Uric Acid	0	0.0075	0	0.007	Uric Acid	-	-	-	-
	Uridine	0	0.028	0	0.0395	Uridine	-	-	-	-
	Xantine	0.083	0	0.0285	0.127	Xantine	-	-	w	-
	Xantosine	0	0	0	0.0225	Xantosine	-	-	-	-
Amidated alkenes	D,L-α-Amino-Caprylic Acid	0	0.045	0.0435	0.027	D,L-α-Amino-Caprylic Acid	-	-	-	-
	D,L-α-Amino-N-Butyric Acid	0	0.032	0.031	0	D,L-α-Amino-N-Butyric Acid	-	-	-	-
	α-Amino -N-Valeric Acid	0	0.023	0.025	0.01	α-Amino -N-Valeric Acid	-	-	-	-
	γ-Amino-N-Butyric Acid	0.1455	0.1455	0.4305	0.175	γ-Amino-N-Butyric Acid	w	w	w	+
	δ-Amino -N-Valeric Acid	0	0.0495	0	0.005	δ-Amino -N-Valeric Acid	-	-	-	-
	ε-Amini-N-Caproic Acid	0	0.02	0	0	ε-Amini-N-Caproic Acid	-	-	-	-
Dipeptides	Ala -Asp	0.085	0.396	0.7705	0	Ala -Asp	-	+	-	+
	Ala -Gln	0	0.2915	0.5225	0.048	Ala -Gln	-	+	-	+
	Ala -Glu	0	0.343	0.579	0	Ala -Glu	-	+	-	+
	Ala -Gly	0	0.176	0.298	0	Ala -Gly	-	w	-	+
	Ala -His	0	0.066	0.0315	0	Ala -His	-	-	-	-
	Ala -L eu	0.244	0.4015	0.49	0.163	Ala -L eu	+	+	w	+
	Ala -Thr	0	0.3045	0.2895	0.001	Ala -Thr	-	+	-	+
	Gly -Asn	0	0.206	0.0835	0	Gly -Asn	-	+	-	-
	Gly -Gln	0	0.34	0.671	0	Gly -Gln	-	+	-	+
	Gly -Glu	0	0.277	0.417	0.005	Gly -Glu	-	+	-	+
	Gly -Met	0	0.0075	0	0.0075	Gly -Met	-	-	-	-
	Met -Ala	0	0.0665	0.1225	0.0215	Met -Ala	-	-	-	w
