# Supplementary material for: Novel Antarctic yeast adapts to cold by switching energy metabolism and increasing small RNA synthesis
Source: ISME J. 2021 Jul 22;16(1):221–32. doi: 10.1038/s41396-021-01030-9 (PMC8692454; doi:10.1038/s41396-021-01030-9)
Supplement: Supplementary file 4 [file 41396_2021_1030_MOESM4_ESM.xlsx]

## Sheet: TS4
Tables S4A. Genes significantly upregulated at 0°C
Gene ID	log2FC	FC	adjusted p-value	KO	KEGG annotation
KWU42671	-9.64036	798.063	6.81018e-27	N/A	N/A
KWU46647	-8.90743	480.181	8.5353e-62	N/A	N/A
KWU42155	-8.86049	464.808	5.7272e-12	K14821	BUD20; bud site selection protein 20
KWU45793	-7.83356	228.105	2.27561e-09	N/A	N/A
KWU46648	-7.82826	227.269	4.57332e-09	N/A	N/A
KWU43524	-7.69685	207.482	8.91685e-09	N/A	N/A
KWU46923	-7.69053	206.576	6.9961e-09	K16261	YAT; yeast amino acid transporter
KWU47150	-7.2289	150.008	8.08049e-45	K13342	PEX5, PXR1; peroxin-5
KWU42469	-7.14314	141.351	2.91012e-27	K11086	SNRPB, SMB; small nuclear ribonucleoprotein B and B'
KWU42151	-6.94709	123.391	4.9117e-07	N/A	N/A
KWU41493	-6.65437	100.731	2.69334e-103	K13989	DERL2_3; Derlin-2/3
KWU42196	-6.52394	92.0239	1.46214e-06	N/A	N/A
KWU45679	-6.43736	86.6639	5.55692e-06	N/A	N/A
KWU41021	-6.39874	84.3748	2.60242e-06	K00507	SCD, desC; stearoyl-CoA desaturase (Delta-9 desaturase) [EC:1.14.19.1]
KWU42827	-6.27983	77.6992	1.08363e-05	K20724	TMEM33; transmembrane protein 33
KWU42357	-6.25966	76.6204	4.0307e-44	K18162	NDUFAF5; NADH dehydrogenase [ubiquinone] 1 alpha subcomplex assembly factor 5 [EC:2.1.1.-]
KWU47178	-6.17164	72.0858	8.43223e-46	K01183	E3.2.1.14; chitinase [EC:3.2.1.14]
KWU41472	-6.08608	67.9347	1.14909e-72	N/A	N/A
KWU41036	-6.05737	66.5961	1.84642e-05	K14003	PREB, SEC12; prolactin regulatory element-binding protein
KWU43492	-6.05361	66.423	1.63843e-05	K07300	chaA, CAX; Ca2+:H+ antiporter
KWU42617	-6.01578	64.7039	1.52446e-21	K10903	HUS1; HUS1 checkpoint protein
KWU45240	-5.85889	58.0365	6.5828e-76	N/A	N/A
KWU47613	-5.80165	55.779	9.13597e-05	N/A	N/A
KWU45156	-5.7872	55.223	9.92125e-07	N/A	N/A
KWU45995	-5.73631	53.309	0.000159394	K08501	STX8; syntaxin 8
KWU44630	-5.64429	50.0152	0.000183959	K10580	UBE2N, BLU, UBC13; ubiquitin-conjugating enzyme E2 N [EC:2.3.2.23]
KWU46754	-5.37472	41.4908	9.65242e-06	K08343	ATG3; ubiquitin-like-conjugating enzyme ATG3
KWU46145	-5.2639	38.4232	9.3639e-37	N/A	N/A
KWU46677	-5.24546	37.9349	0.00106003	N/A	N/A
KWU46973	-5.07669	33.7471	3.49788e-05	N/A	N/A
KWU47242	-5.07386	33.6809	5.4377e-05	N/A	N/A
KWU43598	-5.04378	32.9859	0.00227423	K03015	RPB7, POLR2G; DNA-directed RNA polymerase II subunit RPB7
KWU44493	-4.99938	31.9863	1.90062e-25	K11434	PRMT1; type I protein arginine methyltransferase [EC:2.1.1.319]
KWU47491	-4.98835	31.7425	8.62691e-07	K16302	CNNM; metal transporter CNNM
KWU44720	-4.95508	31.019	0.00269724	N/A	N/A
KWU44715	-4.95452	31.0069	0.000996913	K02981	RP-S2e, RPS2; small subunit ribosomal protein S2e
KWU41259	-4.89181	29.6881	2.0886e-49	N/A	N/A
KWU41469	-4.88142	29.4751	8.3181e-12	K18338	LRA2; L-rhamnono-1,4-lactonase [EC:3.1.1.65]
KWU47233	-4.86817	29.2056	2.67826e-27	K03083	GSK3B; glycogen synthase kinase 3 beta [EC:2.7.11.26]
KWU43900	-4.85461	28.9322	2.08044e-06	N/A	N/A
KWU47615	-4.81727	28.1932	0.00155406	N/A	N/A
KWU42853	-4.79296	27.722	0.00582651	K01807	rpiA; ribose 5-phosphate isomerase A [EC:5.3.1.6]
KWU44197	-4.7895	27.6556	3.69233e-95	K08141	MAL; MFS transporter, SP family, general alpha glucoside:H+ symporter
KWU47484	-4.76812	27.2489	0.00202305	N/A	N/A
KWU45573	-4.7526	26.9573	1.64193e-09	K18466	VPS26; vacuolar protein sorting-associated protein 26
KWU41235	-4.74549	26.8247	0.00683504	K19703	FA2H, SCS7; 4-hydroxysphinganine ceramide fatty acyl 2-hydroxylase [EC:1.14.18.6]
KWU41352	-4.68892	25.7931	0.00234683	K20369	ERV29, SURF4; ER-derived vesicles protein
KWU43251	-4.67802	25.5991	3.04889e-68	K22855	EEF1AKMT1, EFM5; EEF1A lysine methyltransferase 1 [EC:2.1.1.-]
KWU47530	-4.65378	25.1725	0.00029069	N/A	N/A
KWU46915	-4.6536	25.1694	0.00987416	K01613	psd, PISD; phosphatidylserine decarboxylase [EC:4.1.1.65]
KWU43065	-4.61606	24.523	0.00814921	N/A	N/A
KWU43717	-4.58271	23.9625	1.65792e-11	N/A	N/A
KWU42706	-4.5529	23.4726	1.37878e-44	N/A	N/A
KWU41500	-4.49325	22.5218	0.012084	K10579	UBE2M, UBC12; ubiquitin-conjugating enzyme E2 M [EC:2.3.2.34]
KWU43891	-4.4882	22.443	3.2965e-05	N/A	N/A
KWU45244	-4.48573	22.4047	0.0146565	K04460	PPP5C; serine/threonine-protein phosphatase 5 [EC:3.1.3.16]
KWU43854	-4.4315	21.5781	0.00570182	K12883	NCBP2, CBP20; nuclear cap-binding protein subunit 2
KWU43465	-4.40093	21.1258	3.11436e-13	N/A	N/A
KWU42362	-4.37459	20.7435	0.0169412	N/A	N/A
KWU43382	-4.35341	20.4412	9.37501e-17	K02684	PRI1; DNA primase small subunit [EC:2.7.7.102]
KWU45405	-4.32037	19.9784	0.01928	N/A	N/A
KWU42908	-4.30355	19.7468	2.13311e-06	K07393	ECM4, yqjG; glutathionyl-hydroquinone reductase [EC:1.8.5.7]
KWU42937	-4.26756	19.2604	4.36801e-11	N/A	N/A
KWU42283	-4.25847	19.1394	5.36194e-05	N/A	N/A
KWU42553	-4.2476	18.9957	3.88995e-06	K03188	ureF; urease accessory protein
KWU47146	-4.18451	18.1829	0.0274452	K05756	ARPC3; actin related protein 2/3 complex, subunit 3
KWU42487	-4.16677	17.9606	0.0116645	K00963	UGP2, galU, galF; UTP--glucose-1-phosphate uridylyltransferase [EC:2.7.7.9]
KWU47568	-4.16547	17.9445	1.43808e-15	N/A	N/A
KWU44245	-4.15264	17.7856	0.0300745	K08516	YKT6; synaptobrevin homolog YKT6
KWU44306	-4.13422	17.56	9.77907e-13	N/A	N/A
KWU45088	-4.11255	17.2982	1.11592e-34	K02260	COX17; cytochrome c oxidase assembly protein subunit 17
KWU41984	-4.10882	17.2536	0.0133896	N/A	N/A
KWU42306	-4.10567	17.2159	1.49947e-26	N/A	N/A
KWU46433	-4.10456	17.2026	0.0337099	K02208	CDK8_11; cyclin-dependent kinase 8/11 [EC:2.7.11.22 2.7.11.23]
KWU45237	-4.08886	17.0164	4.71622e-37	N/A	N/A
KWU45118	-4.08396	16.9588	7.96728e-08	N/A	N/A
KWU43486	-4.06636	16.7531	0.0405534	K17103	CHO1, pssA; CDP-diacylglycerol---serine O-phosphatidyltransferase [EC:2.7.8.8]
KWU41337	-4.05755	16.6512	1.55118e-06	K12581	CNOT7_8, CAF1, POP2; CCR4-NOT transcription complex subunit 7/8
KWU45915	-4.0533	16.6022	0.0372313	K13119	FAM50, XAP5; protein FAM50
KWU42211	-4.0355	16.3986	8.17859e-17	K03305	TC.POT; proton-dependent oligopeptide transporter, POT family
KWU41646	-4.02175	16.2431	4.26075e-05	N/A	N/A
KWU44173	-4.02084	16.2328	0.0163583	K13354	SLC25A17, PMP34; solute carrier family 25 (peroxisomal adenine nucleotide transporter), member 17
KWU42421	-4.00629	16.0699	0.0198949	N/A	N/A
KWU46955	-3.99084	15.8988	2.78364e-30	K17619	MDP1; magnesium-dependent phosphatase 1 [EC:3.1.3.48 3.1.3.-]
KWU43806	-3.98592	15.8446	1.11039e-34	K09885	AQPF; aquaporin rerated protein, other eukaryote
KWU41068	-3.96997	15.6704	1.92255e-08	K09885	AQPF; aquaporin rerated protein, other eukaryote
KWU45537	-3.95647	15.5244	1.39645e-13	K18932	ZDHHC; palmitoyltransferase [EC:2.3.1.225]
KWU42778	-3.9375	15.3217	0.0220712	K08158	MDR1, FLR1, CAF5; MFS transporter, DHA1 family, multidrug resistance protein
KWU41116	-3.92433	15.1824	2.38977e-18	N/A	N/A
KWU41746	-3.90179	14.9471	1.33746e-31	K10967	KTR1_3; alpha 1,2-mannosyltransferase [EC:2.4.1.-]
KWU46007	-3.83126	14.2339	6.45015e-31	N/A	N/A
KWU41693	-3.81869	14.1104	0.0275559	N/A	N/A
KWU47611	-3.81714	14.0953	0.0278617	K03679	RRP4, EXOSC2; exosome complex component RRP4
KWU47446	-3.80002	13.929	7.01855e-22	N/A	N/A
KWU46391	-3.7964	13.8941	1.66686e-12	N/A	N/A
KWU43655	-3.74725	13.4288	7.37193e-23	N/A	N/A
KWU43890	-3.74333	13.3923	2.08636e-29	N/A	N/A
KWU47474	-3.7414	13.3743	6.26103e-16	K10256	FAD2; omega-6 fatty acid desaturase / acyl-lipid omega-6 desaturase (Delta-12 desaturase) [EC:1.14.19.6 1.14.19.22]
KWU45801	-3.73463	13.3118	5.04328e-19	K01934	MTHFS; 5-formyltetrahydrofolate cyclo-ligase [EC:6.3.3.2]
KWU43847	-3.72871	13.2573	8.2304e-14	K03018	RPC1, POLR3A; DNA-directed RNA polymerase III subunit RPC1 [EC:2.7.7.6]
KWU43677	-3.71817	13.1607	3.62668e-15	N/A	N/A
KWU42323	-3.71724	13.1523	0.001022	K10756	RFC3_5; replication factor C subunit 3/5
KWU41030	-3.70454	13.037	0.00959582	N/A	N/A
KWU44625	-3.68997	12.906	7.28836e-35	K19787	CARNMT1; carnosine N-methyltransferase [EC:2.1.1.22]
KWU42712	-3.67921	12.8101	2.56775e-06	N/A	N/A
KWU45286	-3.67368	12.7611	1.37704e-07	K00761	upp, UPRT; uracil phosphoribosyltransferase [EC:2.4.2.9]
KWU41910	-3.64955	12.5494	1.15761e-10	N/A	N/A
KWU42346	-3.64134	12.4783	2.28735e-24	K17986	FUNDC1; FUN14 domain-containing protein 1
KWU43545	-3.60619	12.1778	0.0017939	K03097	CSNK2A; casein kinase II subunit alpha [EC:2.7.11.1]
KWU44996	-3.59058	12.0468	1.09786e-13	K23563	EMC2, TTC35; ER membrane protein complex subunit 2
KWU42135	-3.58533	12.0031	0.00214261	K03097	CSNK2A; casein kinase II subunit alpha [EC:2.7.11.1]
KWU43100	-3.5831	11.9845	0.0123407	K15109	SLC25A20_29, CACT, CACL, CRC1; solute carrier family 25 (mitochondrial carnitine/acylcarnitine transporter), member 20/29
KWU47268	-3.58135	11.97	0.0471785	K11843	USP14, UBP6; ubiquitin carboxyl-terminal hydrolase 14 [EC:3.4.19.12]
KWU43698	-3.56693	11.8509	1.37156e-44	N/A	N/A
KWU42611	-3.56072	11.8	9.14558e-17	N/A	N/A
KWU41428	-3.55974	11.7921	0.015089	K03039	PSMD13, RPN9; 26S proteasome regulatory subunit N9
KWU46769	-3.55193	11.7284	2.36629e-43	N/A	N/A
KWU42419	-3.54241	11.6512	1.12449e-28	K22072	ISCA2; iron-sulfur cluster assembly 2
KWU46584	-3.54057	11.6364	4.40081e-28	N/A	N/A
KWU41546	-3.50519	11.3545	3.58315e-31	K00789	metK; S-adenosylmethionine synthetase [EC:2.5.1.6]
KWU44458	-3.49621	11.284	4.99371e-14	K04709	LAG1, LAC1; very-long-chain ceramide synthase [EC:2.3.1.297]
KWU44438	-3.45371	10.9565	0.0210182	K17806	PAM17, TIM23; mitochondrial import inner membrane translocase subunit TIM23
KWU41773	-3.44807	10.9137	3.01309e-12	N/A	N/A
KWU46192	-3.42053	10.7074	5.86563e-17	K10967	KTR1_3; alpha 1,2-mannosyltransferase [EC:2.4.1.-]
KWU41957	-3.38711	10.4622	4.09054e-13	N/A	N/A
KWU41538	-3.38239	10.428	0.000855966	N/A	N/A
KWU44670	-3.38028	10.4127	0.0305051	K03008	RPB11, POLR2J; DNA-directed RNA polymerase II subunit RPB11
KWU43961	-3.3795	10.4071	2.10141e-14	K12275	SEC62; translocation protein SEC62
KWU43892	-3.36792	10.3239	0.0220712	N/A	N/A
KWU44696	-3.35933	10.2627	2.70123e-15	N/A	N/A
KWU47192	-3.35561	10.2362	4.46913e-05	K06944	K06944; uncharacterized protein
KWU45397	-3.34965	10.194	4.82471e-09	K01514	PRUNE, PPX1; exopolyphosphatase [EC:3.6.1.11]
KWU41749	-3.34283	10.1459	3.58902e-14	K22530	ATAD1; ATPase family AAA domain-containing protein 1 [EC:3.6.1.-]
KWU44667	-3.34231	10.1423	5.0534e-07	K01381	PEP4; saccharopepsin [EC:3.4.23.25]
KWU43282	-3.33037	10.0587	2.33926e-07	N/A	N/A
KWU43092	-3.32882	10.0479	8.53138e-08	N/A	N/A
KWU42355	-3.31579	9.95754	0.000296326	K22733	NIPA, SLC57A2S; magnesium transporter
KWU47041	-3.30215	9.86382	5.08735e-18	K04712	DEGS; sphingolipid 4-desaturase/C4-monooxygenase [EC:1.14.19.17 1.14.18.5]
KWU45923	-3.30016	9.85026	1.11592e-34	N/A	N/A
KWU46452	-3.2898	9.77979	5.63612e-31	N/A	N/A
KWU47201	-3.28431	9.74264	4.4316e-14	N/A	N/A
KWU42505	-3.28319	9.73504	6.132e-17	K01803	TPI, tpiA; triosephosphate isomerase (TIM) [EC:5.3.1.1]
KWU41038	-3.2678	9.63174	1.89462e-24	K07034	K07034; uncharacterized protein
KWU43740	-3.25628	9.55518	0.00214261	N/A	N/A
KWU42914	-3.25009	9.51426	3.08177e-10	N/A	N/A
KWU43222	-3.22615	9.35768	0.00734535	N/A	N/A
KWU42206	-3.22347	9.34028	0.00203775	K09595	HM13; minor histocompatibility antigen H13 [EC:3.4.23.-]
KWU47374	-3.22129	9.32621	9.19675e-06	N/A	N/A
KWU41737	-3.2207	9.32236	0.000148516	N/A	N/A
KWU46531	-3.21821	9.30632	0.00263916	N/A	N/A
KWU42631	-3.21666	9.29635	4.90892e-16	K04708	KDSR; 3-dehydrosphinganine reductase [EC:1.1.1.102]
KWU45527	-3.21287	9.27192	0.00862922	K01228	MOGS; mannosyl-oligosaccharide glucosidase [EC:3.2.1.106]
KWU41254	-3.20884	9.24607	7.37193e-23	N/A	N/A
KWU42603	-3.20833	9.24282	0.00213707	N/A	N/A
KWU45334	-3.20201	9.20238	0.000709892	K07178	RIOK1; RIO kinase 1 [EC:2.7.11.1]
KWU46643	-3.19284	9.14409	6.46711e-29	K00765	hisG; ATP phosphoribosyltransferase [EC:2.4.2.17]
KWU46718	-3.16308	8.95742	3.59195e-15	N/A	N/A
KWU45865	-3.16241	8.95327	2.37669e-05	N/A	N/A
KWU44018	-3.15287	8.89426	0.00997366	N/A	N/A
KWU47632	-3.15126	8.88431	5.46644e-38	N/A	N/A
KWU42199	-3.1355	8.78777	0.000185499	K02144	ATPeV1H; V-type H+-transporting ATPase subunit H
KWU46201	-3.13269	8.77069	0.000104558	N/A	N/A
KWU46690	-3.13143	8.76306	1.58389e-24	K01240	URH1; uridine nucleosidase [EC:3.2.2.3]
KWU45926	-3.12941	8.75079	0.0439577	N/A	N/A
KWU43911	-3.10754	8.61912	0.000277571	K15356	VRG4, GONST1; GDP-mannose transporter
KWU45691	-3.09252	8.52986	5.6384e-08	K00275	pdxH, PNPO; pyridoxamine 5'-phosphate oxidase [EC:1.4.3.5]
KWU46239	-3.08376	8.47823	8.34179e-07	K03424	tatD; TatD DNase family protein [EC:3.1.21.-]
KWU42348	-3.07447	8.42378	7.18622e-25	N/A	N/A
KWU42780	-3.06704	8.38052	6.57598e-14	N/A	N/A
KWU42828	-3.0527	8.29763	0.000216974	N/A	N/A
KWU47478	-3.04739	8.26717	0.0013658	N/A	N/A
KWU46517	-3.04423	8.24905	7.00738e-17	K22940	YIPF1_2; protein YIPF1/2
KWU45998	-3.04257	8.23956	5.57098e-10	N/A	N/A
KWU42245	-3.03425	8.19218	0.0151779	K19783	HCS1; DNA polymerase alpha-associated DNA helicase A [EC:3.6.4.12]
KWU46733	-3.03408	8.19125	3.6704e-27	K04513	RHOA; Ras homolog gene family, member A
KWU45798	-3.00829	8.04608	5.18309e-30	N/A	N/A
KWU46120	-3.00023	8.00129	1.59034e-08	N/A	N/A
KWU44507	-2.99657	7.98098	1.1073e-22	N/A	N/A
KWU43721	-2.99556	7.97544	1.13336e-37	N/A	N/A
KWU46170	-2.99228	7.95732	7.72887e-07	N/A	N/A
KWU41834	-2.98899	7.9392	2.0304e-08	N/A	N/A
KWU47177	-2.96841	7.82674	0.00928539	N/A	N/A
KWU44961	-2.95881	7.77484	3.49788e-05	N/A	N/A
KWU42223	-2.95019	7.72853	1.8927e-26	N/A	N/A
KWU41820	-2.94655	7.70904	4.43266e-23	K02738	PSMB6; 20S proteasome subunit beta 1 [EC:3.4.25.1]
KWU42501	-2.93833	7.66521	1.15657e-20	N/A	N/A
KWU42700	-2.93744	7.66051	5.13769e-05	N/A	N/A
KWU43989	-2.93249	7.63425	0.00110733	N/A	N/A
KWU45291	-2.93162	7.62969	1.86747e-18	N/A	N/A
KWU47294	-2.92996	7.62089	2.18951e-15	K06944	K06944; uncharacterized protein
KWU42228	-2.91313	7.53253	3.43921e-24	N/A	N/A
KWU43447	-2.90262	7.47783	0.00117552	K11599	POMP, UMP1; proteasome maturation protein
KWU41492	-2.89767	7.45222	1.94321e-32	N/A	N/A
KWU45674	-2.89474	7.4371	0.00778077	N/A	N/A
KWU41354	-2.88593	7.39183	2.241e-39	N/A	N/A
KWU41519	-2.87222	7.32192	0.00167036	K12880	THOC3; THO complex subunit 3
KWU44092	-2.86992	7.31025	1.09916e-06	K22723	AUR1; inositol phosphorylceramide synthase catalytic subunit [EC:2.7.1.227]
KWU41516	-2.86737	7.29736	3.37569e-18	N/A	N/A
KWU47570	-2.8616	7.26819	3.40225e-11	K09966	K09966; uncharacterized protein
KWU47191	-2.85627	7.24141	7.96689e-40	K13800	CMPK1, UMPK; UMP-CMP kinase [EC:2.7.4.14]
KWU42661	-2.85617	7.24092	0.0114153	K12191	CHMP2A; charged multivesicular body protein 2A
KWU42670	-2.8502	7.21103	3.87719e-24	K17615	PPG1; serine/threonine-protein phosphatase PPG1 [EC:3.1.3.16]
KWU44360	-2.83847	7.15261	0.000877979	N/A	N/A
KWU44330	-2.83703	7.1455	4.73293e-18	N/A	N/A
KWU44025	-2.83094	7.1154	0.0139097	K11364	SGF29; SAGA-associated factor 29
KWU40959	-2.82308	7.07672	7.53303e-08	N/A	N/A
KWU45789	-2.82133	7.06816	0.000480153	K08158	MDR1, FLR1, CAF5; MFS transporter, DHA1 family, multidrug resistance protein
KWU41189	-2.82033	7.06325	3.30622e-11	K12848	SNU23; U4/U6.U5 tri-snRNP component SNU23
KWU44848	-2.81993	7.06128	7.14554e-05	K10903	HUS1; HUS1 checkpoint protein
KWU41246	-2.81963	7.05982	7.33992e-24	N/A	N/A
KWU41859	-2.80952	7.01052	2.72564e-11	N/A	N/A
KWU46649	-2.80466	6.98694	1.82298e-14	N/A	N/A
KWU43754	-2.79759	6.95279	0.00567806	K07390	grxD, GLRX5; monothiol glutaredoxin
KWU45687	-2.79467	6.93874	7.03957e-06	K17808	ZIM17, DNLZ, Tim15; mitochondrial protein import protein ZIM17
KWU45907	-2.78166	6.87644	9.26343e-13	K14782	AATF, BFR2; protein AATF/BFR2
KWU45263	-2.77615	6.85022	2.3417e-32	K10590	TRIP12; E3 ubiquitin-protein ligase TRIP12 [EC:2.3.2.26]
KWU44449	-2.76821	6.81261	2.13117e-14	K08770	UBC; ubiquitin C
KWU44416	-2.76554	6.80001	2.08182e-25	N/A	N/A
KWU41400	-2.75709	6.76033	0.0366247	K21141	ATG27; autophagy-related protein 27
KWU47399	-2.74574	6.70736	0.000132179	K08008	NOX1, MOX1; NADPH oxidase 1
KWU43200	-2.74095	6.68512	6.2886e-19	K02735	PSMB3; 20S proteasome subunit beta 3 [EC:3.4.25.1]
KWU45516	-2.74013	6.6813	8.46054e-08	N/A	N/A
KWU41004	-2.71377	6.56034	0.00652421	K23451	LCB3; dihydrosphingosine 1-phosphate phosphatase [EC:3.1.3.-]
KWU43215	-2.71051	6.54553	1.44081e-11	N/A	N/A
KWU43539	-2.7083	6.53553	1.56412e-17	K01077	E3.1.3.1, phoA, phoB; alkaline phosphatase [EC:3.1.3.1]
KWU41483	-2.7071	6.53006	1.73603e-12	K01759	GLO1, gloA; lactoylglutathione lyase [EC:4.4.1.5]
KWU43723	-2.70363	6.51437	0.0395437	K07442	TRM61, GCD14; tRNA (adenine57-N1/adenine58-N1)-methyltransferase catalytic subunit [EC:2.1.1.219 2.1.1.220]
KWU45859	-2.70146	6.50462	2.30959e-05	N/A	N/A
KWU42320	-2.70078	6.50154	1.98568e-29	N/A	N/A
KWU41373	-2.69846	6.49108	0.000236807	K15276	SLC35B2, PAPST1; solute carrier family 35 (adenosine 3'-phospho 5'-phosphosulfate transporter), member B2
KWU44196	-2.69744	6.48648	0.0268097	N/A	N/A
KWU42379	-2.68597	6.43514	1.4928e-05	K20367	ERGIC3, ERV46; endoplasmic reticulum-Golgi intermediate compartment protein 3
KWU47182	-2.68302	6.42198	0.00026266	N/A	N/A
KWU46285	-2.67908	6.40448	5.15444e-09	N/A	N/A
KWU41682	-2.67876	6.40306	7.85105e-09	N/A	N/A
KWU45446	-2.66155	6.32713	0.000754841	N/A	N/A
KWU45928	-2.6568	6.30631	7.52918e-10	N/A	N/A
KWU41049	-2.62879	6.18505	3.84948e-05	N/A	N/A
KWU46703	-2.62014	6.14808	1.55898e-11	N/A	N/A
KWU42033	-2.61392	6.12164	2.14354e-05	K01560	E3.8.1.2; 2-haloacid dehalogenase [EC:3.8.1.2]
KWU45675	-2.60474	6.08282	1.44337e-09	N/A	N/A
KWU47460	-2.60408	6.08004	0.000719939	K18107	GAAD; L-glyceraldehyde reductase [EC:1.1.1.372]
KWU45104	-2.60227	6.0724	7.3862e-05	N/A	N/A
KWU43595	-2.59849	6.05653	7.55175e-16	N/A	N/A
KWU43401	-2.59666	6.04886	0.00270681	N/A	N/A
KWU43261	-2.59412	6.0382	3.43432e-18	K01850	E5.4.99.5; chorismate mutase [EC:5.4.99.5]
KWU43566	-2.59047	6.02296	0.0336567	N/A	N/A
KWU45830	-2.58991	6.02062	0.00166025	N/A	N/A
KWU47619	-2.58514	6.00073	7.88481e-11	N/A	N/A
KWU43168	-2.58207	5.98797	5.1753e-12	N/A	N/A
KWU45313	-2.58114	5.98414	0.0120761	N/A	N/A
KWU46474	-2.57499	5.95867	1.08105e-08	K03386	PRDX2_4, ahpC; peroxiredoxin 2/4 [EC:1.11.1.24]
KWU42128	-2.57492	5.95839	1.84829e-06	K12620	LSM1; U6 snRNA-associated Sm-like protein LSm1
KWU45329	-2.57194	5.9461	3.03998e-16	N/A	N/A
KWU41032	-2.56537	5.91908	1.58414e-06	K01669	phrB; deoxyribodipyrimidine photo-lyase [EC:4.1.99.3]
KWU46994	-2.55919	5.89378	3.21362e-17	N/A	N/A
KWU44913	-2.55884	5.89232	4.06027e-07	N/A	N/A
KWU45614	-2.55304	5.86869	0.0032496	N/A	N/A
KWU45379	-2.55167	5.86314	9.4655e-11	K15523	FN3KRP; protein-ribulosamine 3-kinase [EC:2.7.1.172]
KWU41622	-2.55163	5.86294	2.63797e-12	K03257	EIF4A; translation initiation factor 4A
KWU46561	-2.54283	5.8273	0.00928539	N/A	N/A
KWU47358	-2.53161	5.78217	0.000122939	N/A	N/A
KWU42933	-2.51784	5.72722	0.01578	N/A	N/A
KWU46551	-2.51759	5.72625	0.00245886	N/A	N/A
KWU47417	-2.51409	5.71235	2.52566e-19	N/A	N/A
KWU45348	-2.5092	5.69305	7.17753e-07	K04709	LAG1, LAC1; very-long-chain ceramide synthase [EC:2.3.1.297]
KWU42507	-2.50831	5.68954	8.75329e-14	K00697	otsA; trehalose 6-phosphate synthase [EC:2.4.1.15 2.4.1.347]
KWU44535	-2.50518	5.67721	2.81912e-05	K19177	NUS1; dehydrodolichyl diphosphate syntase complex subunit NUS1 [EC:2.5.1.87]
KWU45276	-2.50226	5.66571	7.31462e-20	N/A	N/A
KWU45873	-2.49002	5.61786	6.02325e-10	N/A	N/A
KWU41419	-2.48805	5.61018	3.575e-11	K23565	EMC4, TMEM85; ER membrane protein complex subunit 4
KWU43295	-2.48694	5.60587	2.11875e-12	N/A	N/A
KWU45406	-2.47917	5.57575	1.6586e-05	K18159	NDUFAF1, CIA30; NADH dehydrogenase [ubiquinone] 1 alpha subcomplex assembly factor 1
KWU45117	-2.47196	5.54798	2.78575e-13	K03142	TFIIH2, GTF2H2, SSL1; transcription initiation factor TFIIH subunit 2
KWU45268	-2.46877	5.5357	0.013032	K12184	VPS28; ESCRT-I complex subunit VPS28
KWU45962	-2.45733	5.492	0.0107102	N/A	N/A
KWU44339	-2.4553	5.48428	0.00224172	N/A	N/A
KWU41003	-2.45241	5.4733	0.0383673	K10769	ALKBH7; alkylated DNA repair protein alkB homolog 7 [EC:1.14.11.-]
KWU45321	-2.45117	5.4686	0.0205382	K09484	QUIB, qa-3; quinate dehydrogenase [EC:1.1.1.24]
KWU44705	-2.44891	5.46002	9.30935e-24	N/A	N/A
KWU44495	-2.44434	5.44275	0.00321411	N/A	N/A
KWU44992	-2.44212	5.43438	5.46591e-10	N/A	N/A
KWU42424	-2.44064	5.42884	2.77204e-08	N/A	N/A
KWU42887	-2.43693	5.41489	8.19571e-08	K03320	amt, AMT, MEP; ammonium transporter, Amt family
KWU44526	-2.43411	5.40431	2.23953e-18	K03627	MBF1; putative transcription factor
KWU41830	-2.4341	5.40426	3.04562e-17	N/A	N/A
KWU42902	-2.43293	5.39991	0.0341364	N/A	N/A
KWU47080	-2.42631	5.37518	1.58187e-07	K01783	rpe, RPE; ribulose-phosphate 3-epimerase [EC:5.1.3.1]
KWU46057	-2.42491	5.36996	3.58107e-06	K00799	GST, gst; glutathione S-transferase [EC:2.5.1.18]
KWU41203	-2.41755	5.34263	5.27859e-11	N/A	N/A
KWU46991	-2.41043	5.31631	0.00175825	N/A	N/A
KWU44677	-2.40792	5.30708	1.18423e-07	K02202	CDK7; cyclin-dependent kinase 7 [EC:2.7.11.22 2.7.11.23]
KWU47067	-2.40632	5.30121	1.16525e-08	K10258	TER, TSC13, CER10; very-long-chain enoyl-CoA reductase [EC:1.3.1.93]
KWU43739	-2.4045	5.29451	6.7873e-08	K03264	EIF6; translation initiation factor 6
KWU46525	-2.39529	5.26081	9.28445e-15	K00036	G6PD, zwf; glucose-6-phosphate 1-dehydrogenase [EC:1.1.1.49 1.1.1.363]
KWU41407	-2.39108	5.2455	0.0266384	N/A	N/A
KWU41970	-2.37766	5.19694	1.2846e-22	N/A	N/A
KWU45759	-2.37074	5.17207	9.34587e-07	N/A	N/A
KWU44174	-2.36519	5.15219	0.00155103	K18551	SDT1; pyrimidine and pyridine-specific 5'-nucleotidase [EC:3.1.3.-]
KWU44753	-2.35491	5.11563	0.000729641	N/A	N/A
KWU46636	-2.35175	5.10443	2.45153e-10	K03232	EEF1B; elongation factor 1-beta
KWU45945	-2.34725	5.08852	1.71916e-23	K00852	rbsK, RBKS; ribokinase [EC:2.7.1.15]
KWU44636	-2.34282	5.07293	0.00259037	N/A	N/A
KWU41240	-2.34205	5.07024	4.73911e-15	K17553	PPP1R11; protein phosphatase 1 regulatory subunit 11
KWU41629	-2.34166	5.06885	0.000210178	K07112	K07112; uncharacterized protein
KWU41228	-2.34025	5.06392	1.05097e-21	K12350	SMPD1, ASM; sphingomyelin phosphodiesterase [EC:3.1.4.12]
KWU46806	-2.32557	5.01263	6.66649e-07	N/A	N/A
KWU42730	-2.3208	4.99608	5.54501e-09	K00864	glpK, GK; glycerol kinase [EC:2.7.1.30]
KWU45885	-2.3173	4.98398	4.02349e-08	N/A	N/A
KWU47549	-2.31526	4.97694	0.000131335	K02155	ATPeV0C, ATP6L; V-type H+-transporting ATPase 16kDa proteolipid subunit
KWU45699	-2.31409	4.97292	2.30632e-13	N/A	N/A
KWU46450	-2.3054	4.94306	0.000566043	K05610	UCHL5, UCH37; ubiquitin carboxyl-terminal hydrolase L5 [EC:3.4.19.12]
KWU46414	-2.30464	4.94044	4.31899e-06	N/A	N/A
KWU46577	-2.30115	4.92851	9.68166e-08	N/A	N/A
KWU47581	-2.29951	4.9229	0.00140729	N/A	N/A
KWU45955	-2.29884	4.92061	1.02522e-11	N/A	N/A
KWU47612	-2.29658	4.91292	2.72033e-07	N/A	N/A
KWU47411	-2.2938	4.90347	4.82766e-15	N/A	N/A
KWU44016	-2.29352	4.90252	2.16561e-24	K11968	ARIH1; ariadne-1 [EC:2.3.2.31]
KWU43126	-2.29237	4.89859	0.0116124	N/A	N/A
KWU45458	-2.29018	4.89117	5.95643e-06	K14797	ENP1, BYSL; essential nuclear protein 1
KWU41285	-2.28705	4.88057	0.0402384	K05757	ARPC1A_B; actin related protein 2/3 complex, subunit 1A/1B
KWU47316	-2.28516	4.87418	1.19689e-08	K03036	PSMD11, RPN6; 26S proteasome regulatory subunit N6
KWU43537	-2.28269	4.86584	3.35074e-09	K10870	RAD51L2, RAD51C; RAD51-like protein 2
KWU42471	-2.27938	4.85469	1.79082e-19	N/A	N/A
KWU45893	-2.26977	4.82248	0.0275336	K04563	CDC28, CDC2; cyclin-dependent kinase [EC:2.7.11.22]
KWU44473	-2.2615	4.79488	0.000242845	K10875	RAD54L, RAD54; DNA repair and recombination protein RAD54 and RAD54-like protein [EC:3.6.4.-]
KWU47597	-2.26071	4.79227	0.000642851	K00789	metK; S-adenosylmethionine synthetase [EC:2.5.1.6]
KWU43131	-2.25924	4.78739	0.006075	K05658	ABCB1, CD243; ATP-binding cassette, subfamily B (MDR/TAP), member 1 [EC:7.6.2.2]
KWU41190	-2.25793	4.78304	3.18062e-07	N/A	N/A
KWU43988	-2.25611	4.77702	1.22267e-06	N/A	N/A
KWU46638	-2.25497	4.77326	3.93483e-06	K13348	MPV17; protein Mpv17
KWU46611	-2.25399	4.76999	7.4975e-19	K11713	PGTB1; geranylgeranyl transferase type-1 subunit beta [EC:2.5.1.59]
KWU43208	-2.24464	4.73917	0.00139083	N/A	N/A
KWU42697	-2.2443	4.73806	6.22857e-07	N/A	N/A
KWU44983	-2.244	4.7371	4.74372e-05	K04487	iscS, NFS1; cysteine desulfurase [EC:2.8.1.7]
KWU46986	-2.24342	4.73517	3.9315e-13	K02263	COX4; cytochrome c oxidase subunit 4
KWU42841	-2.24074	4.72638	1.32087e-15	K03377	CASD1; N-acetylneuraminate 9-O-acetyltransferase [EC:2.3.1.45]
KWU41658	-2.23946	4.72221	5.58422e-05	N/A	N/A
KWU42105	-2.23907	4.72093	1.47816e-27	K08794	CAMK1; calcium/calmodulin-dependent protein kinase I [EC:2.7.11.17]
KWU44201	-2.23901	4.72074	1.22543e-07	K02731	PSMA7; 20S proteasome subunit alpha 4 [EC:3.4.25.1]
KWU44638	-2.21975	4.65814	2.03443e-12	N/A	N/A
KWU44075	-2.21781	4.65187	0.0130443	N/A	N/A
KWU46238	-2.21691	4.64896	0.00570352	K14820	BRX1, BRIX1; ribosome biogenesis protein BRX1
KWU42689	-2.2139	4.63928	1.16143e-05	K17605	PPP2R4, PTPA; serine/threonine-protein phosphatase 2A activator
KWU44109	-2.21112	4.63034	1.53394e-11	N/A	N/A
KWU43267	-2.20588	4.61356	0.000150559	N/A	N/A
KWU45668	-2.20016	4.59532	1.27613e-07	K08065	NFYB, HAP3; nuclear transcription Y subunit beta
KWU42390	-2.18991	4.56276	0.000792348	K12669	OST3, OST6; oligosaccharyltransferase complex subunit gamma
KWU43938	-2.18619	4.55101	6.64234e-05	K12836	U2AF1; splicing factor U2AF 35 kDa subunit
KWU45580	-2.18376	4.54337	0.0358737	N/A	N/A
KWU45064	-2.18263	4.53981	0.00111078	K00122	FDH; formate dehydrogenase [EC:1.17.1.9]
KWU44328	-2.18014	4.53199	5.03338e-14	N/A	N/A
KWU42389	-2.1791	4.5287	5.46985e-09	K08770	UBC; ubiquitin C
KWU46133	-2.17628	4.51987	8.32584e-07	N/A	N/A
KWU42584	-2.17363	4.51158	6.41072e-13	K22762	DESI1, PPPDE2; desumoylating isopeptidase 1 [EC:3.4.-.-]
KWU45785	-2.17165	4.50537	0.00506393	K06111	EXOC4, SEC8; exocyst complex component 4
KWU41095	-2.17068	4.50235	1.83825e-09	K14561	IMP4; U3 small nucleolar ribonucleoprotein protein IMP4
KWU45116	-2.16785	4.49353	0.00896385	K08517	SEC22; vesicle transport protein SEC22
KWU42850	-2.16724	4.49162	9.05857e-12	N/A	N/A
KWU43970	-2.1646	4.48341	3.21945e-12	N/A	N/A
KWU46497	-2.16276	4.47771	1.86976e-07	K08073	PNKP; bifunctional polynucleotide phosphatase/kinase [EC:3.1.3.32 2.7.1.78]
KWU47239	-2.16247	4.47679	4.36836e-19	K14685	SLC40A1, FPN1; solute carrier family 40 (iron-regulated transporter), member 1
KWU45599	-2.16197	4.47527	0.0090947	N/A	N/A
KWU41657	-2.16192	4.47509	7.68519e-19	N/A	N/A
KWU41675	-2.16162	4.47416	8.33792e-08	N/A	N/A
KWU41880	-2.1615	4.47381	3.43707e-05	K09539	DNAJC19; DnaJ homolog subfamily C member 19
KWU46281	-2.16099	4.47223	8.26208e-06	K01379	CTSD; cathepsin D [EC:3.4.23.5]
KWU42204	-2.15989	4.46881	0.00434093	K19355	MAN; mannan endo-1,4-beta-mannosidase [EC:3.2.1.78]
KWU41787	-2.15926	4.46684	8.82008e-13	N/A	N/A
KWU44829	-2.1576	4.46173	7.53637e-09	N/A	N/A
KWU46580	-2.15632	4.45776	0.00393155	K11253	H3; histone H3
KWU42508	-2.15241	4.44569	9.8464e-19	N/A	N/A
KWU44699	-2.15142	4.44266	7.53552e-07	K01530	E7.6.2.1; phospholipid-translocating ATPase [EC:7.6.2.1]
KWU47488	-2.14981	4.4377	1.41658e-07	N/A	N/A
KWU44226	-2.14728	4.42992	0.0169651	K12393	AP1M; AP-1 complex subunit mu
KWU45545	-2.1459	4.42569	2.34237e-06	N/A	N/A
KWU42304	-2.12945	4.3755	7.80423e-07	K17260	ACTR2, ARP2; actin-related protein 2
KWU42482	-2.12834	4.37214	2.90853e-11	N/A	N/A
KWU43435	-2.12811	4.37146	0.0248002	N/A	N/A
KWU46788	-2.12491	4.36175	0.00596029	N/A	N/A
KWU45221	-2.12479	4.3614	1.20788e-08	K03549	kup; KUP system potassium uptake protein
KWU42935	-2.12279	4.35536	5.80913e-12	N/A	N/A
KWU46115	-2.12242	4.35425	7.28345e-06	K17081	PHB2; prohibitin 2
KWU47631	-2.11921	4.34457	9.28445e-15	K02937	RP-L7e, RPL7; large subunit ribosomal protein L7e
KWU45555	-2.11912	4.3443	3.76015e-15	N/A	N/A
KWU46635	-2.11752	4.33947	0.00011991	N/A	N/A
KWU44064	-2.11688	4.33756	0.00248875	N/A	N/A
KWU41621	-2.11034	4.31794	3.91614e-07	K17742	SOU1; sorbose reductase [EC:1.1.1.289]
KWU43997	-2.10935	4.31498	0.0070891	K06961	KRR1; ribosomal RNA assembly protein
KWU45471	-2.10683	4.30742	0.00260334	K12815	DHX38, PRP16; pre-mRNA-splicing factor ATP-dependent RNA helicase DHX38/PRP16 [EC:3.6.4.13]
KWU44089	-2.10556	4.30364	3.87057e-12	N/A	N/A
KWU41122	-2.10292	4.29579	9.63955e-05	N/A	N/A
KWU47282	-2.1028	4.29541	2.48172e-06	N/A	N/A
KWU41216	-2.09775	4.28041	1.5208e-06	N/A	N/A
KWU41287	-2.09605	4.27537	1.6636e-10	N/A	N/A
KWU44702	-2.0918	4.2628	1.77419e-09	K17788	MIC19; MICOS complex subunit MIC19
KWU46995	-2.09052	4.25903	6.01714e-17	N/A	N/A
KWU41513	-2.09043	4.25876	4.4681e-09	K10686	UBA3, UBE1C; NEDD8-activating enzyme E1 [EC:6.2.1.64]
KWU43178	-2.0891	4.25481	1.02318e-08	K15455	DPH3, KTI11; diphthamide biosynthesis protein 3
KWU41998	-2.08818	4.25211	0.0159436	K17618	UBLCP1; ubiquitin-like domain-containing CTD phosphatase 1 [EC:3.1.3.16]
KWU47284	-2.08802	4.25166	0.00234308	K09578	PIN1; peptidyl-prolyl cis-trans isomerase NIMA-interacting 1 [EC:5.2.1.8]
KWU43331	-2.08508	4.24298	1.08344e-07	K01809	manA, MPI; mannose-6-phosphate isomerase [EC:5.3.1.8]
KWU44369	-2.08088	4.23064	3.73943e-10	N/A	N/A
KWU44756	-2.08045	4.2294	0.00774385	N/A	N/A
KWU43874	-2.07709	4.21956	1.00089e-15	K14822	CGR1; rRNA-processing protein CGR1
KWU45218	-2.07697	4.2192	4.44905e-06	K16948	CDC12; cell division control protein 12
KWU45409	-2.07546	4.2148	6.14957e-06	K07910	RAB18; Ras-related protein Rab-18
KWU41618	-2.07509	4.21371	0.03976	N/A	N/A
KWU43696	-2.06692	4.18991	2.37669e-05	N/A	N/A
KWU47124	-2.06524	4.18504	0.00287072	K07300	chaA, CAX; Ca2+:H+ antiporter
KWU46147	-2.06023	4.17052	2.733e-05	N/A	N/A
KWU44138	-2.0593	4.16783	0.0131508	N/A	N/A
KWU43923	-2.05705	4.16133	5.37944e-07	K00799	GST, gst; glutathione S-transferase [EC:2.5.1.18]
KWU44307	-2.05578	4.1577	1.1214e-09	K13348	MPV17; protein Mpv17
KWU44192	-2.05466	4.15445	1.86692e-09	N/A	N/A
KWU41679	-2.04794	4.13515	3.28598e-15	K00147	proA; glutamate-5-semialdehyde dehydrogenase [EC:1.2.1.41]
KWU45144	-2.04615	4.13002	9.28092e-05	N/A	N/A
KWU45904	-2.04348	4.12237	2.6717e-07	K01011	TST, MPST, sseA; thiosulfate/3-mercaptopyruvate sulfurtransferase [EC:2.8.1.1 2.8.1.2]
KWU44766	-2.04099	4.11528	9.30872e-09	K17981	MTFP1, MTP18; mitochondrial fission process protein 1
KWU45682	-2.03027	4.08481	7.89919e-05	N/A	N/A
KWU41043	-2.028	4.07838	1.14935e-16	N/A	N/A
KWU46488	-2.01668	4.0465	2.15553e-11	K07748	NSDHL, ERG26; sterol-4alpha-carboxylate 3-dehydrogenase (decarboxylating) [EC:1.1.1.170]
KWU41145	-2.0125	4.03481	0.000810506	K19323	ATXN10; ataxin-10
KWU44885	-2.01226	4.03414	0.000232436	K07179	RIOK2; RIO kinase 2 [EC:2.7.11.1]
KWU43505	-2.01175	4.03271	1.54233e-07	N/A	N/A
KWU46680	-2.00982	4.02732	0.0395369	K01620	ltaE; threonine aldolase [EC:4.1.2.48]
KWU45627	-2.00811	4.02255	1.2082e-09	K01304	pcp; pyroglutamyl-peptidase [EC:3.4.19.3]
KWU46097	-2.00722	4.02007	0.00328193	K20813	TDG; thymine-DNA glycosylase [EC:3.2.2.29]
KWU45758	-2.00438	4.01215	0.0236262	N/A	N/A
KWU42240	-2.0036	4.00999	2.34317e-07	N/A	N/A
KWU41471	-2.00136	4.00378	9.46007e-05	N/A	N/A
KWU45351	-1.99985	3.9996	0.000655401	K04441	P38; p38 MAP kinase [EC:2.7.11.24]
KWU46364	-1.9983	3.9953	2.15652e-11	N/A	N/A
KWU44371	-1.99333	3.98156	0.033516	N/A	N/A
KWU41408	-1.99037	3.97338	0.000114528	K03137	TFIIE2, GTF2E2, TFA2; transcription initiation factor TFIIE subunit beta
KWU46734	-1.98819	3.9674	0.000123515	K00059	fabG, OAR1; 3-oxoacyl-[acyl-carrier protein] reductase [EC:1.1.1.100]
KWU46095	-1.98069	3.94681	0.0145577	K00059	fabG, OAR1; 3-oxoacyl-[acyl-carrier protein] reductase [EC:1.1.1.100]
KWU46430	-1.97914	3.94259	5.69708e-05	N/A	N/A
KWU41775	-1.97664	3.93575	2.89781e-11	K01613	psd, PISD; phosphatidylserine decarboxylase [EC:4.1.1.65]
KWU43718	-1.97445	3.92978	1.38927e-19	K23114	ARMT1; protein-glutamate O-methyltransferase [EC:2.1.1.-]
KWU46018	-1.97397	3.92847	8.66343e-10	N/A	N/A
KWU43780	-1.97369	3.92773	5.95363e-09	N/A	N/A
KWU42890	-1.97224	3.92376	1.43989e-09	K10576	UBE2H, UBC8; ubiquitin-conjugating enzyme E2 H [EC:2.3.2.23]
KWU46252	-1.9706	3.9193	2.73282e-05	N/A	N/A
KWU41844	-1.96655	3.90833	2.72565e-06	K14209	SLC36A, PAT; solute carrier family 36 (proton-coupled amino acid transporter)
KWU47252	-1.96604	3.90694	8.19484e-07	N/A	N/A
KWU42741	-1.96504	3.90425	0.00651773	N/A	N/A
KWU46390	-1.96446	3.90266	0.036458	N/A	N/A
KWU43461	-1.9637	3.90062	3.40225e-11	K00551	PEMT; phosphatidylethanolamine/phosphatidyl-N-methylethanolamine N-methyltransferase [EC:2.1.1.17 2.1.1.71]
KWU41025	-1.95995	3.89049	0.00779966	N/A	N/A
KWU45532	-1.95845	3.88644	0.00065939	K16261	YAT; yeast amino acid transporter
KWU43081	-1.95773	3.8845	3.09695e-06	N/A	N/A
KWU42518	-1.95769	3.88441	1.29367e-11	K03661	ATPeV0B, ATP6F; V-type H+-transporting ATPase 21kDa proteolipid subunit
KWU43749	-1.95729	3.88333	0.000542924	N/A	N/A
KWU42517	-1.95598	3.87979	9.68812e-08	N/A	N/A
KWU44803	-1.95015	3.86415	0.0322199	K14686	SLC31A1, CTR1; solute carrier family 31 (copper transporter), member 1
KWU44621	-1.94977	3.86312	0.00570352	K00873	PK, pyk; pyruvate kinase [EC:2.7.1.40]
KWU42765	-1.94895	3.86093	0.00473966	N/A	N/A
KWU43322	-1.94656	3.85455	0.0226151	N/A	N/A
KWU44609	-1.94413	3.84804	5.57316e-05	N/A	N/A
KWU42303	-1.94208	3.84258	0.0165268	K12584	DCPS, DCS; m7GpppX diphosphatase [EC:3.6.1.59]
KWU46251	-1.94199	3.84234	1.10354e-07	N/A	N/A
KWU46282	-1.94009	3.8373	6.08004e-11	K14826	FPR3_4; FK506-binding nuclear protein [EC:5.2.1.8]
KWU43859	-1.94008	3.83726	0.000226265	K02519	infB, MTIF2; translation initiation factor IF-2
KWU45760	-1.93811	3.83204	0.012437	N/A	N/A
KWU43640	-1.93703	3.82916	0.00168755	K06890	K06890; uncharacterized protein
KWU47038	-1.93656	3.82791	1.25919e-05	N/A	N/A
KWU41941	-1.93649	3.82772	0.00266624	N/A	N/A
KWU44002	-1.93434	3.82203	0.0252354	N/A	N/A
KWU47494	-1.93366	3.82022	0.00100116	K14842	NSA2; ribosome biogenesis protein NSA2
KWU43613	-1.92604	3.80011	5.15444e-09	N/A	N/A
KWU46732	-1.92426	3.79542	2.13448e-05	K13289	CTSA, CPY; cathepsin A (carboxypeptidase C) [EC:3.4.16.5]
KWU44163	-1.92307	3.7923	4.55302e-10	N/A	N/A
KWU43882	-1.92305	3.79224	0.000160289	N/A	N/A
KWU47555	-1.92247	3.79072	4.81458e-14	N/A	N/A
KWU47120	-1.92124	3.78748	1.11974e-08	K13754	SLC24A6, NCKX6; solute carrier family 24 (sodium/potassium/calcium exchanger), member 6
KWU41395	-1.92104	3.78696	0.0417333	K21552	HOL; methyl halide transferase [EC:2.1.1.165]
KWU43252	-1.92077	3.78626	0.000237292	K00993	EPT1; ethanolaminephosphotransferase [EC:2.7.8.1]
KWU47329	-1.915	3.77113	1.54711e-12	N/A	N/A
KWU43360	-1.89513	3.71955	0.00106003	K02140	ATPeFG, ATP5L, ATP20; F-type H+-transporting ATPase subunit g
KWU43644	-1.89094	3.70876	8.26227e-08	K20182	VPS33A; vacuolar protein sorting-associated protein 33A
KWU42407	-1.8868	3.69814	2.16687e-09	K11338	RUVBL2, RVB2, INO80J; RuvB-like protein 2 [EC:3.6.4.12]
KWU41365	-1.88552	3.69486	3.95869e-11	N/A	N/A
KWU43737	-1.88385	3.69058	1.09916e-06	N/A	N/A
KWU41200	-1.87988	3.68044	1.52074e-08	K03094	SKP1, CBF3D; S-phase kinase-associated protein 1
KWU45481	-1.87592	3.67035	0.0321979	N/A	N/A
KWU45776	-1.87328	3.66366	5.79168e-05	K19788	OLA1; obg-like ATPase 1
KWU41385	-1.86867	3.65196	8.43745e-09	K02899	RP-L27, MRPL27, rpmA; large subunit ribosomal protein L27
KWU46417	-1.86441	3.64119	4.88639e-05	K12849	PRPF38A; pre-mRNA-splicing factor 38A
KWU44844	-1.86224	3.63571	3.05163e-05	N/A	N/A
KWU43017	-1.8591	3.62781	0.000136017	K06689	UBE2D, UBC4, UBC5; ubiquitin-conjugating enzyme E2 D [EC:2.3.2.23]
KWU42431	-1.85374	3.61435	0.0379554	K17759	NAXE, nnrE; NAD(P)H-hydrate epimerase [EC:5.1.99.6]
KWU41796	-1.8415	3.58382	7.74065e-13	N/A	N/A
KWU46365	-1.84108	3.58277	2.2834e-08	N/A	N/A
KWU46136	-1.84089	3.58231	7.95113e-08	K03964	NDUFB8; NADH dehydrogenase (ubiquinone) 1 beta subcomplex subunit 8
KWU43804	-1.83929	3.57834	0.0151779	K04564	SOD2; superoxide dismutase, Fe-Mn family [EC:1.15.1.1]
KWU42187	-1.83041	3.55639	1.27544e-09	K13174	THOC5; THO complex subunit 5
KWU46835	-1.82755	3.54933	0.00109379	K07304	msrA; peptide-methionine (S)-S-oxide reductase [EC:1.8.4.11]
KWU41824	-1.82595	3.5454	0.0221662	N/A	N/A
KWU44937	-1.82538	3.544	0.0165885	N/A	N/A
KWU41022	-1.82308	3.53836	0.0190012	K01507	ppa; inorganic pyrophosphatase [EC:3.6.1.1]
KWU45283	-1.82245	3.53682	2.1676e-12	N/A	N/A
KWU42904	-1.81891	3.52816	0.000759473	K02737	PSMB5; 20S proteasome subunit beta 5 [EC:3.4.25.1]
KWU44157	-1.81771	3.52522	0.00168582	N/A	N/A
KWU43365	-1.81674	3.52285	5.6499e-05	N/A	N/A
KWU46269	-1.8167	3.52275	2.73474e-06	K05545	DUS4; tRNA-dihydrouridine synthase 4 [EC:1.3.1.90]
KWU41379	-1.81493	3.51842	2.16579e-10	N/A	N/A
KWU46489	-1.81329	3.51442	1.02522e-11	K01530	E7.6.2.1; phospholipid-translocating ATPase [EC:7.6.2.1]
KWU44798	-1.8132	3.51422	0.000114803	N/A	N/A
KWU43479	-1.81064	3.50798	7.4688e-08	K07889	RAB5C; Ras-related protein Rab-5C
KWU41465	-1.81058	3.50783	0.00622964	N/A	N/A
KWU44846	-1.80871	3.5033	0.000368017	N/A	N/A
KWU41117	-1.80767	3.50076	0.0266286	N/A	N/A
KWU46623	-1.80574	3.4961	0.0427995	K15148	MED7; mediator of RNA polymerase II transcription subunit 7
KWU44925	-1.80469	3.49354	0.000642851	K02889	RP-L21e, RPL21; large subunit ribosomal protein L21e
KWU45417	-1.80044	3.48326	0.0110688	K02137	ATPeF0O, ATP5O, ATP5; F-type H+-transporting ATPase subunit O
KWU42055	-1.79981	3.48174	0.0269465	N/A	N/A
KWU42270	-1.79954	3.4811	1.58041e-09	K02134	ATPeF1D, ATP5D, ATP16; F-type H+-transporting ATPase subunit delta
KWU44867	-1.79824	3.47795	0.00305065	K03122	TFIIA1, GTF2A1, TOA1; transcription initiation factor TFIIA large subunit
KWU45984	-1.79574	3.47194	0.0101319	N/A	N/A
KWU43904	-1.79427	3.46839	5.62556e-05	N/A	N/A
KWU47106	-1.79158	3.46195	0.0286347	N/A	N/A
KWU45558	-1.79111	3.46082	8.53038e-12	N/A	N/A
KWU43437	-1.78941	3.45674	0.0168185	K08794	CAMK1; calcium/calmodulin-dependent protein kinase I [EC:2.7.11.17]
KWU43250	-1.78744	3.45202	1.31049e-05	N/A	N/A
KWU43174	-1.78444	3.44484	0.0114153	K17795	TIM17; mitochondrial import inner membrane translocase subunit TIM17
KWU46158	-1.78196	3.43892	0.0035859	N/A	N/A
KWU46865	-1.77926	3.43249	0.000332864	N/A	N/A
KWU47225	-1.77695	3.427	1.61256e-06	N/A	N/A
KWU44232	-1.76592	3.4009	0.000350611	N/A	N/A
KWU46621	-1.7611	3.38956	0.000309021	N/A	N/A
KWU42504	-1.75919	3.38507	1.00026e-06	K00354	E1.6.99.1; NADPH2 dehydrogenase [EC:1.6.99.1]
KWU44122	-1.75821	3.38277	3.82691e-05	K00354	E1.6.99.1; NADPH2 dehydrogenase [EC:1.6.99.1]
KWU46311	-1.75763	3.38141	9.73431e-06	K20495	CYP704B1; long-chain fatty acid omega-monooxygenase [EC:1.14.14.80]
KWU45941	-1.75666	3.37916	3.05418e-07	N/A	N/A
KWU43766	-1.75587	3.37729	0.0335096	K01527	EGD1, BTF3; nascent polypeptide-associated complex subunit beta
KWU45120	-1.75251	3.36944	0.0154905	N/A	N/A
KWU41094	-1.74868	3.36051	1.90114e-12	K10365	CAPZB; capping protein (actin filament) muscle Z-line, beta
KWU42691	-1.74527	3.35258	4.27758e-05	N/A	N/A
KWU45920	-1.74454	3.35088	5.41873e-07	K08794	CAMK1; calcium/calmodulin-dependent protein kinase I [EC:2.7.11.17]
KWU45039	-1.74318	3.34773	7.60078e-05	K08513	VAMP4; vesicle-associated membrane protein 4
KWU45180	-1.74194	3.34485	0.000336947	N/A	N/A
KWU45589	-1.73629	3.33176	9.70069e-08	K03781	katE, CAT, catB, srpA; catalase [EC:1.11.1.6]
KWU47590	-1.73106	3.31971	0.00356255	K01070	frmB, ESD, fghA; S-formylglutathione hydrolase [EC:3.1.2.12]
KWU44409	-1.72788	3.31241	6.21788e-06	K09613	COPS5, CSN5; COP9 signalosome complex subunit 5 [EC:3.4.-.-]
KWU44132	-1.72732	3.31111	3.4564e-07	N/A	N/A
KWU46713	-1.72277	3.30069	0.00766396	K01673	cynT, can; carbonic anhydrase [EC:4.2.1.1]
KWU47582	-1.72136	3.29747	0.000139419	N/A	N/A
KWU44906	-1.72058	3.29568	0.000494447	K12179	COPS6, CSN6; COP9 signalosome complex subunit 6
KWU43195	-1.7195	3.29322	0.0123772	K03237	EIF2S1; translation initiation factor 2 subunit 1
KWU45972	-1.71939	3.29296	1.20553e-12	N/A	N/A
KWU43113	-1.71838	3.29067	0.00156154	K12823	DDX5, DBP2; ATP-dependent RNA helicase DDX5/DBP2 [EC:3.6.4.13]
KWU45145	-1.71742	3.28847	3.55156e-08	K02838	frr, MRRF, RRF; ribosome recycling factor
KWU40961	-1.71173	3.27552	8.75323e-05	N/A	N/A
KWU47514	-1.71102	3.27392	3.02362e-11	N/A	N/A
KWU44797	-1.70846	3.26811	3.575e-11	N/A	N/A
KWU44496	-1.70833	3.26783	8.09521e-05	N/A	N/A
KWU41960	-1.70575	3.26199	0.00525025	N/A	N/A
KWU42165	-1.70552	3.26147	0.0175883	K03936	NDUFS3; NADH dehydrogenase (ubiquinone) Fe-S protein 3 [EC:7.1.1.2]
KWU46134	-1.70424	3.25858	3.03012e-05	N/A	N/A
KWU42746	-1.70221	3.254	0.00329311	K14640	SLC20A, PIT; solute carrier family 20 (sodium-dependent phosphate transporter)
KWU46543	-1.7011	3.25149	4.39575e-06	K13179	DDX18, HAS1; ATP-dependent RNA helicase DDX18/HAS1 [EC:3.6.4.13]
KWU44213	-1.70083	3.25089	0.00143388	K08192	DAL; MFS transporter, ACS family, allantoate permease
KWU45285	-1.69787	3.24421	0.0112889	N/A	N/A
KWU45506	-1.69283	3.2329	1.17055e-06	N/A	N/A
KWU44514	-1.69136	3.22962	2.25718e-08	K01693	hisB; imidazoleglycerol-phosphate dehydratase [EC:4.2.1.19]
KWU45280	-1.68663	3.21903	0.000979921	N/A	N/A
KWU42915	-1.68648	3.2187	0.00271761	N/A	N/A
KWU44872	-1.68619	3.21806	0.0192673	K03940	NDUFS7; NADH dehydrogenase (ubiquinone) Fe-S protein 7 [EC:7.1.1.2]
KWU43358	-1.68354	3.21215	0.0135729	K02987	RP-S4e, RPS4; small subunit ribosomal protein S4e
KWU43070	-1.68208	3.2089	4.30404e-05	K14298	RAE1, GLE2; mRNA export factor
KWU44709	-1.67837	3.20066	0.00103698	K02258	COX11, ctaG; cytochrome c oxidase assembly protein subunit 11
KWU47295	-1.67364	3.19019	6.7846e-05	N/A	N/A
KWU42829	-1.67264	3.18798	3.57994e-05	N/A	N/A
KWU44466	-1.67264	3.18797	3.77421e-06	K15360	STRA13, CENPX, MHF2; centromere protein X
KWU43852	-1.66888	3.17967	0.000500845	N/A	N/A
KWU46954	-1.6688	3.17951	9.76152e-05	K15745	AL1; phytoene desaturase (3,4-didehydrolycopene-forming) [EC:1.3.99.30]
KWU45339	-1.66667	3.17482	7.78742e-06	K13125	NOSIP; nitric oxide synthase-interacting protein
KWU42595	-1.66305	3.16685	0.000996002	K01809	manA, MPI; mannose-6-phosphate isomerase [EC:5.3.1.8]
KWU47391	-1.66295	3.16663	0.000295861	N/A	N/A
KWU41685	-1.66082	3.16197	0.0427346	K08098	PIGZ, SMP3; GPI mannosyltransferase 4 [EC:2.4.1.-]
KWU46371	-1.65735	3.15437	0.000312746	N/A	N/A
KWU42497	-1.65573	3.15083	0.0377572	K02148	ATPeV1C, ATP6C; V-type H+-transporting ATPase subunit C
KWU47609	-1.65364	3.14626	1.04602e-07	N/A	N/A
KWU47096	-1.65248	3.14373	0.00234557	K07893	RAB6A; Ras-related protein Rab-6A
KWU42154	-1.65237	3.1435	0.0025108	N/A	N/A
KWU46953	-1.65117	3.14088	3.26802e-08	N/A	N/A
KWU43775	-1.64926	3.13673	0.000337253	N/A	N/A
KWU42896	-1.64891	3.13596	1.40659e-05	K00799	GST, gst; glutathione S-transferase [EC:2.5.1.18]
KWU44097	-1.64059	3.11793	0.000809078	N/A	N/A
KWU47371	-1.63916	3.11484	0.000476027	N/A	N/A
KWU42409	-1.63894	3.11437	4.50601e-12	K01624	FBA, fbaA; fructose-bisphosphate aldolase, class II [EC:4.1.2.13]
KWU41565	-1.63418	3.10412	0.00482992	N/A	N/A
KWU44987	-1.6328	3.10115	3.58107e-06	K13025	EIF4A3, FAL1; ATP-dependent RNA helicase [EC:3.6.4.13]
KWU44186	-1.63226	3.09999	5.0534e-07	N/A	N/A
KWU44188	-1.63151	3.09838	6.48481e-07	N/A	N/A
KWU44814	-1.62901	3.09301	0.000865084	N/A	N/A
KWU45600	-1.62839	3.09168	0.00121154	N/A	N/A
KWU46253	-1.62587	3.08629	0.00571016	N/A	N/A
KWU41578	-1.62385	3.08196	1.75199e-08	K00999	CDIPT; CDP-diacylglycerol--inositol 3-phosphatidyltransferase [EC:2.7.8.11]
KWU43626	-1.62295	3.08004	5.09788e-07	N/A	N/A
KWU44489	-1.62096	3.07579	0.00333806	K01953	asnB, ASNS; asparagine synthase (glutamine-hydrolysing) [EC:6.3.5.4]
KWU45473	-1.61988	3.07349	1.68665e-13	K17290	HTATIP2; oxidoreductase [EC:1.1.1.-]
KWU42456	-1.61891	3.07144	0.0215773	K03144	TFIIH4, GTF2H4, TFB2; transcription initiation factor TFIIH subunit 4
KWU42380	-1.61844	3.07042	2.28614e-12	N/A	N/A
KWU46515	-1.6164	3.06609	1.58414e-06	K11290	SET, TAF1, I2PP2A; template-activating factor I
KWU42751	-1.61263	3.05809	0.0289811	N/A	N/A
KWU42489	-1.61218	3.05713	6.44836e-05	K11366	USP22_27_51, UBP8; ubiquitin carboxyl-terminal hydrolase 22/27/51 [EC:3.4.19.12]
KWU41777	-1.61183	3.05639	0.0123407	K06990	MEMO1; MEMO1 family protein
KWU41803	-1.60976	3.052	1.89608e-08	N/A	N/A
KWU42624	-1.60813	3.04857	0.0292095	K00344	qor, CRYZ; NADPH:quinone reductase [EC:1.6.5.5]
KWU46572	-1.60757	3.04737	1.92359e-09	N/A	N/A
KWU43308	-1.59941	3.03019	1.16845e-06	N/A	N/A
KWU44930	-1.59919	3.02973	0.000138392	K17765	MDM12; mitochondrial distribution and morphology protein 12
KWU45033	-1.59781	3.02683	7.8243e-06	K05302	SETD6; N-lysine methyltransferase SETD6 [EC:2.1.1.-]
KWU42926	-1.59588	3.02279	4.35131e-06	K03457	TC.NCS1; nucleobase:cation symporter-1, NCS1 family
KWU45209	-1.59497	3.02088	0.000549267	N/A	N/A
KWU46738	-1.58816	3.00666	2.5761e-07	N/A	N/A
KWU43788	-1.58678	3.00379	3.34475e-05	N/A	N/A
KWU45541	-1.58265	2.9952	0.00224172	N/A	N/A
KWU46504	-1.58175	2.99333	1.44337e-09	K22943	YIPF6; protein YIPF6
KWU42255	-1.57811	2.98579	0.000548876	N/A	N/A
KWU43402	-1.57714	2.98378	1.97654e-08	K10808	RRM2; ribonucleoside-diphosphate reductase subunit M2 [EC:1.17.4.1]
KWU41795	-1.5762	2.98184	0.00560534	N/A	N/A
KWU41976	-1.57447	2.97826	8.11663e-08	N/A	N/A
KWU46027	-1.57304	2.97532	0.000201652	K08681	pdxT, pdx2; pyridoxal 5'-phosphate synthase pdxT subunit [EC:4.3.3.6]
KWU47234	-1.57169	2.97253	0.000766675	N/A	N/A
KWU42001	-1.56988	2.96879	9.27211e-09	K02146	ATPeV0D, ATP6D; V-type H+-transporting ATPase subunit d
KWU42770	-1.56982	2.96868	0.0359247	K18065	CDC25; Cdc25 family phosphatase [EC:3.1.3.48 1.20.4.1]
KWU43035	-1.56969	2.96842	1.55723e-07	N/A	N/A
KWU42086	-1.56942	2.96784	0.0013623	N/A	N/A
KWU47129	-1.56442	2.95759	0.00177824	N/A	N/A
KWU44301	-1.56397	2.95667	0.0495021	N/A	N/A
KWU43624	-1.55892	2.94632	0.00242495	N/A	N/A
KWU47433	-1.55777	2.94399	1.56848e-05	N/A	N/A
KWU45592	-1.55596	2.94029	2.09629e-09	N/A	N/A
KWU44734	-1.55485	2.93804	0.0353557	N/A	N/A
KWU46105	-1.55408	2.93645	0.0111468	N/A	N/A
KWU42768	-1.55136	2.93094	0.00269717	K02911	RP-L32, MRPL32, rpmF; large subunit ribosomal protein L32
KWU41383	-1.55103	2.93026	0.00880986	K07297	ADIPOR; adiponectin receptor
KWU45985	-1.55096	2.93012	4.71146e-10	N/A	N/A
KWU44673	-1.55081	2.92981	0.00666823	K01792	E5.1.3.15; glucose-6-phosphate 1-epimerase [EC:5.1.3.15]
KWU42316	-1.54448	2.91699	0.0478241	N/A	N/A
KWU47388	-1.54325	2.91449	0.00876351	K00101	lldD; L-lactate dehydrogenase (cytochrome) [EC:1.1.2.3]
KWU41066	-1.54318	2.91436	0.00376651	K15429	TRM5, TRMT5; tRNA (guanine37-N1)-methyltransferase [EC:2.1.1.228]
KWU42575	-1.54127	2.9105	2.32569e-07	K00003	hom; homoserine dehydrogenase [EC:1.1.1.3]
KWU45607	-1.5411	2.91017	9.71645e-05	K10082	LMAN2, VIP36; lectin, mannose-binding 2
KWU42748	-1.53653	2.90095	0.00105523	N/A	N/A
KWU43918	-1.53652	2.90093	2.29898e-09	N/A	N/A
KWU41645	-1.53607	2.90002	0.00553463	K00799	GST, gst; glutathione S-transferase [EC:2.5.1.18]
KWU43319	-1.53594	2.89978	0.0437803	N/A	N/A
KWU42707	-1.53535	2.89859	3.27949e-08	K11341	YEATS4, GAS41, YAF9; YEATS domain-containing protein 4
KWU44102	-1.53414	2.89615	4.40201e-08	N/A	N/A
KWU46040	-1.53413	2.89614	0.0288392	K06883	K06883; uncharacterized protein
KWU43015	-1.53406	2.89599	1.80924e-06	N/A	N/A
KWU41048	-1.53391	2.8957	4.30404e-05	K00988	APA1_2; sulfate adenylyltransferase (ADP) / ATP adenylyltransferase [EC:2.7.7.5 2.7.7.53]
KWU41152	-1.53225	2.89236	0.000394809	K10246	ELO3; fatty acid elongase 3 [EC:2.3.1.199]
KWU44761	-1.53009	2.88804	6.25279e-05	N/A	N/A
KWU42253	-1.52866	2.88519	0.0382802	N/A	N/A
KWU46783	-1.5276	2.88306	0.001392	N/A	N/A
KWU42809	-1.52479	2.87745	0.000560302	N/A	N/A
KWU45005	-1.52365	2.87518	0.0211532	N/A	N/A
KWU42472	-1.52209	2.87206	0.000237849	K06965	PELO, DOM34, pelA; protein pelota
KWU45398	-1.51918	2.86628	7.58911e-07	K17868	DPH7, RRT2; diphthine methyl ester acylhydrolase [EC:3.1.1.97]
KWU45422	-1.51124	2.85054	2.0191e-05	N/A	N/A
KWU45264	-1.50676	2.84171	0.00404011	N/A	N/A
KWU41134	-1.50673	2.84166	8.27064e-10	K13104	ZNF830, CCDC16; zinc finger protein 830
KWU41202	-1.5062	2.84061	0.020167	K04799	FEN1, RAD2; flap endonuclease-1 [EC:3.-.-.-]
KWU45497	-1.50604	2.84029	0.00402712	K02153	ATPeV0E, ATP6H; V-type H+-transporting ATPase subunit e
KWU47179	-1.50519	2.83862	0.00682734	K00428	E1.11.1.5; cytochrome c peroxidase [EC:1.11.1.5]
KWU43842	-1.50292	2.83416	6.50428e-06	N/A	N/A
KWU41700	-1.49844	2.82537	0.00322453	K01711	gmd, GMDS; GDPmannose 4,6-dehydratase [EC:4.2.1.47]
KWU41314	-1.48727	2.80359	0.0325502	N/A	N/A
KWU42212	-1.48681	2.80269	1.02508e-08	K12350	SMPD1, ASM; sphingomyelin phosphodiesterase [EC:3.1.4.12]
KWU44494	-1.48588	2.80088	0.00258749	K10597	UBE4B, UFD2; ubiquitin conjugation factor E4 B [EC:2.3.2.27]
KWU43869	-1.48438	2.79797	3.05418e-07	N/A	N/A
KWU47493	-1.477	2.7837	4.67308e-10	K00966	GMPP; mannose-1-phosphate guanylyltransferase [EC:2.7.7.13]
KWU43472	-1.47613	2.78201	6.64975e-10	K03246	EIF3I; translation initiation factor 3 subunit I
KWU46930	-1.47201	2.77408	4.25243e-10	N/A	N/A
KWU42856	-1.4698	2.76984	0.046415	N/A	N/A
KWU46431	-1.46886	2.76802	0.0426362	K10589	UBE3C; ubiquitin-protein ligase E3 C [EC:2.3.2.26]
KWU42481	-1.4668	2.76408	0.00587771	N/A	N/A
KWU42326	-1.46162	2.75417	0.0257901	K00823	puuE; 4-aminobutyrate aminotransferase [EC:2.6.1.19]
KWU44435	-1.46031	2.75168	0.00252063	N/A	N/A
KWU45087	-1.46029	2.75164	0.00361897	N/A	N/A
KWU46990	-1.45804	2.74735	0.0158673	K03189	ureG; urease accessory protein
KWU46159	-1.45627	2.74399	0.0497401	N/A	N/A
KWU42432	-1.4444	2.72149	0.00208287	N/A	N/A
KWU42175	-1.4384	2.7102	0.0220712	N/A	N/A
KWU46112	-1.43751	2.70853	2.58728e-05	K00560	thyA, TYMS; thymidylate synthase [EC:2.1.1.45]
KWU47415	-1.43667	2.70696	0.0288021	K01610	E4.1.1.49, pckA; phosphoenolpyruvate carboxykinase (ATP) [EC:4.1.1.49]
KWU42806	-1.43645	2.70654	0.010018	N/A	N/A
KWU41261	-1.43505	2.70392	5.15703e-11	N/A	N/A
KWU46795	-1.43466	2.70318	7.80423e-07	N/A	N/A
KWU42576	-1.43328	2.70061	1.18423e-07	N/A	N/A
KWU44055	-1.4229	2.68125	1.12589e-05	K06630	YWHAE; 14-3-3 protein epsilon
KWU43821	-1.41938	2.67471	4.06717e-09	K07936	RAN; GTP-binding nuclear protein Ran
KWU43050	-1.41883	2.67368	0.000479488	K06911	PIR; quercetin 2,3-dioxygenase [EC:1.13.11.24]
KWU43734	-1.41846	2.673	0.00147024	K12194	CHMP4, SNF7, VPS32; charged multivesicular body protein 4
KWU42713	-1.41607	2.66857	0.00780279	N/A	N/A
KWU43009	-1.4155	2.66753	0.000101272	K03305	TC.POT; proton-dependent oligopeptide transporter, POT family
KWU42110	-1.4118	2.66069	1.62171e-09	N/A	N/A
KWU42125	-1.40895	2.65543	0.000777379	N/A	N/A
KWU42349	-1.40827	2.65419	0.015644	N/A	N/A
KWU47574	-1.40821	2.65407	0.012437	N/A	N/A
KWU45713	-1.40566	2.64938	0.00497895	K18694	PGC1; phosphatidylglycerol phospholipase C [EC:3.1.4.-]
KWU43606	-1.40283	2.64419	0.0299246	K19306	BUD23; 18S rRNA (guanine1575-N7)-methyltransferase [EC:2.1.1.309]
KWU47323	-1.39929	2.63771	0.0129856	K02871	RP-L13, MRPL13, rplM; large subunit ribosomal protein L13
KWU45749	-1.39678	2.63313	0.0192138	K15423	PPP4C; serine/threonine-protein phosphatase 4 catalytic subunit [EC:3.1.3.16]
KWU43066	-1.39586	2.63145	0.000852971	N/A	N/A
KWU45060	-1.39516	2.63017	0.00955232	N/A	N/A
KWU44478	-1.39401	2.62808	0.0113533	K22939	IER3IP1, YOS1; immediate early response 3-interacting protein 1
KWU44818	-1.39163	2.62374	0.00017004	N/A	N/A
KWU43114	-1.39152	2.62355	0.014509	K16944	SEPT7, CDC3; septin 7
KWU43676	-1.38645	2.61434	0.000244553	K11092	SNRPA1; U2 small nuclear ribonucleoprotein A'
KWU45771	-1.37913	2.60112	0.0330388	K11592	DICER1, DCR1; endoribonuclease Dicer [EC:3.1.26.-]
KWU45635	-1.3773	2.59782	0.00143388	N/A	N/A
KWU44476	-1.37532	2.59425	0.000249491	N/A	N/A
KWU45300	-1.37342	2.59083	0.0370394	K14815	MRT4; mRNA turnover protein 4
KWU41671	-1.37323	2.5905	3.51451e-05	K06072	DOHH; deoxyhypusine monooxygenase [EC:1.14.99.29]
KWU41445	-1.37172	2.58779	2.45598e-05	K14950	ATP13A1, SPF1; manganese-transporting P-type ATPase [EC:7.2.2.-]
KWU41665	-1.37068	2.58592	0.00812314	N/A	N/A
KWU46695	-1.36916	2.58319	0.0352281	N/A	N/A
KWU46934	-1.36871	2.58239	1.51421e-07	N/A	N/A
KWU44422	-1.36363	2.57333	9.20713e-05	K01522	FHIT; bis(5'-adenosyl)-triphosphatase [EC:3.6.1.29]
KWU41612	-1.3634	2.57292	5.37079e-05	N/A	N/A
KWU42039	-1.36141	2.56936	0.00895655	K00002	AKR1A1, adh; alcohol dehydrogenase (NADP+) [EC:1.1.1.2]
KWU43016	-1.361	2.56862	0.0361234	N/A	N/A
KWU46651	-1.35991	2.56669	0.0462209	K08994	yneE, BEST; ion channel-forming bestrophin family protein
KWU41398	-1.35865	2.56446	0.0310641	K03800	lplA, lplJ, lipL1; lipoate---protein ligase [EC:6.3.1.20]
KWU45396	-1.35855	2.56427	0.0123157	K02127	ATPeF0B, ATP5F1, ATP4; F-type H+-transporting ATPase subunit b
KWU45470	-1.35573	2.55926	0.00114923	N/A	N/A
KWU45690	-1.35477	2.55756	0.0369873	N/A	N/A
KWU41350	-1.35215	2.55292	0.000609359	N/A	N/A
KWU46410	-1.35164	2.55201	0.00608672	K22745	AIFM2; apoptosis-inducing factor 2
KWU44746	-1.3513	2.55142	0.00418979	N/A	N/A
KWU43344	-1.34873	2.54687	2.4954e-05	N/A	N/A
KWU41507	-1.34459	2.53958	0.000245674	K17080	PHB1; prohibitin 1
KWU44537	-1.34145	2.53406	0.00349847	N/A	N/A
KWU46359	-1.34043	2.53227	1.96685e-05	K03801	lipB; lipoyl(octanoyl) transferase [EC:2.3.1.181]
KWU46082	-1.33931	2.5303	2.02478e-06	N/A	N/A
KWU43604	-1.33467	2.52218	0.000268731	N/A	N/A
KWU42340	-1.33466	2.52216	0.000225475	N/A	N/A
KWU41212	-1.33364	2.52038	0.0288021	K07897	RAB7A; Ras-related protein Rab-7A
KWU43302	-1.32684	2.50853	4.17896e-05	K17790	TIM22; mitochondrial import inner membrane translocase subunit TIM22
KWU45543	-1.32221	2.50048	0.0204712	N/A	N/A
KWU46875	-1.3162	2.4901	0.000199868	N/A	N/A
KWU42655	-1.31591	2.48959	0.0050333	K13124	MORG1; mitogen-activated protein kinase organizer 1
KWU41758	-1.31476	2.48761	0.000641237	N/A	N/A
KWU46210	-1.31196	2.48279	0.00700046	K01551	arsA, ASNA1, GET3; arsenite/tail-anchored protein-transporting ATPase [EC:7.3.2.7 7.3.-.-]
KWU45876	-1.31023	2.47982	0.00015672	N/A	N/A
KWU44104	-1.3095	2.47856	0.0175412	K11876	PSMG2, PAC2; proteasome assembly chaperone 2
KWU42991	-1.30691	2.47411	0.0120509	N/A	N/A
KWU42891	-1.30673	2.4738	0.00329322	N/A	N/A
KWU45648	-1.305	2.47084	2.79915e-06	N/A	N/A
KWU45583	-1.30264	2.46679	0.0242955	N/A	N/A
KWU43992	-1.29802	2.4589	0.0188555	N/A	N/A
KWU45770	-1.29793	2.45876	5.27709e-05	K03120	TBP, tbp; transcription initiation factor TFIID TATA-box-binding protein
KWU41499	-1.29687	2.45695	4.4539e-05	K22074	NFU1, HIRIP5; NFU1 iron-sulfur cluster scaffold homolog, mitochondrial
KWU45469	-1.29671	2.45668	0.000717511	K07901	RAB8A, MEL; Ras-related protein Rab-8A
KWU43789	-1.28756	2.44115	0.00763652	N/A	N/A
KWU42990	-1.28631	2.43903	0.0157037	N/A	N/A
KWU42871	-1.28287	2.43323	0.0364922	K12562	AMPH; amphiphysin
KWU42261	-1.28213	2.43198	2.62201e-06	K03842	ALG1; beta-1,4-mannosyltransferase [EC:2.4.1.142]
KWU41589	-1.28118	2.43038	0.00123825	K12193	VPS24, CHMP3; charged multivesicular body protein 3
KWU44244	-1.27816	2.42529	1.15029e-06	K09140	TSR3; pre-rRNA-processing protein TSR3
KWU47498	-1.27555	2.42092	8.13319e-06	K14663	NTA1; protein N-terminal amidase [EC:3.5.1.-]
KWU41648	-1.27518	2.42029	0.0118315	N/A	N/A
KWU43924	-1.27327	2.41709	1.44361e-06	K21864	CCH1; voltage-dependent calcium channel
KWU42986	-1.2674	2.40728	3.49924e-06	N/A	N/A
KWU46344	-1.26496	2.4032	0.0110404	K03020	RPC19, POLR1D; DNA-directed RNA polymerases I and III subunit RPAC2
KWU46881	-1.26474	2.40284	0.000184551	N/A	N/A
KWU42830	-1.26162	2.39764	0.000510375	N/A	N/A
KWU47253	-1.25985	2.39471	1.25323e-05	N/A	N/A
KWU44080	-1.251	2.38006	3.22196e-05	K04371	ERK, MAPK1_3; mitogen-activated protein kinase 1/3 [EC:2.7.11.24]
KWU41087	-1.24907	2.37689	0.020165	K10428	DCTN6; dynactin 6
KWU45991	-1.24706	2.37357	0.00529415	K01490	AMPD; AMP deaminase [EC:3.5.4.6]
KWU41730	-1.24567	2.37128	0.0217066	K21989	TMEM63, CSC1; calcium permeable stress-gated cation channel
KWU41097	-1.24557	2.37111	2.57146e-05	K06269	PPP1C; serine/threonine-protein phosphatase PP1 catalytic subunit [EC:3.1.3.16]
KWU45477	-1.2442	2.36887	0.00106057	N/A	N/A
KWU45769	-1.24182	2.36497	7.41262e-05	K03062	PSMC1, RPT2; 26S proteasome regulatory subunit T2
KWU43335	-1.24145	2.36436	0.0115368	K12821	PRPF40, PRP40; pre-mRNA-processing factor 40
KWU41381	-1.23935	2.36093	0.000141108	K04354	PPP2R2; serine/threonine-protein phosphatase 2A regulatory subunit B
KWU42503	-1.23807	2.35882	0.00101514	N/A	N/A
KWU41978	-1.23464	2.35322	0.00337866	K02902	RP-L28, MRPL28, rpmB; large subunit ribosomal protein L28
KWU45932	-1.23421	2.35252	0.000137467	N/A	N/A
KWU47336	-1.23309	2.3507	0.00953997	K01101	E3.1.3.41; 4-nitrophenyl phosphatase [EC:3.1.3.41]
KWU47553	-1.233	2.35055	0.040805	K14831	MAK16; protein MAK16
KWU42600	-1.23261	2.34992	0.00127094	K18168	SDHAF2, SDH5; succinate dehydrogenase assembly factor 2
KWU47554	-1.22923	2.34441	0.000864062	K04563	CDC28, CDC2; cyclin-dependent kinase [EC:2.7.11.22]
KWU43036	-1.22775	2.34201	0.00695149	K00006	GPD1; glycerol-3-phosphate dehydrogenase (NAD+) [EC:1.1.1.8]
KWU46129	-1.22705	2.34089	0.000692828	K15440	TAD1, ADAT1; tRNA-specific adenosine deaminase 1 [EC:3.5.4.34]
KWU43724	-1.22668	2.34028	0.000500604	K18693	DPP1, DPPL, PLPP4_5; diacylglycerol diphosphate phosphatase / phosphatidate phosphatase [EC:3.1.3.81 3.1.3.4]
KWU43715	-1.22614	2.3394	0.0218553	K00573	E2.1.1.77, pcm; protein-L-isoaspartate(D-aspartate) O-methyltransferase [EC:2.1.1.77]
KWU43872	-1.22604	2.33923	0.00022862	N/A	N/A
KWU45567	-1.22359	2.33527	0.000148453	N/A	N/A
KWU47335	-1.21785	2.326	0.0160434	K00128	ALDH; aldehyde dehydrogenase (NAD+) [EC:1.2.1.3]
KWU43607	-1.21508	2.32154	0.00177626	N/A	N/A
KWU46903	-1.214	2.3198	0.013868	K01876	DARS2, aspS; aspartyl-tRNA synthetase [EC:6.1.1.12]
KWU42017	-1.21379	2.31946	0.0126316	K11412	SIRT2, SIR2L2; NAD+-dependent protein deacetylase sirtuin 2 [EC:2.3.1.286]
KWU41058	-1.21359	2.31914	0.000809078	K01092	E3.1.3.25, IMPA, suhB; myo-inositol-1(or 4)-monophosphatase [EC:3.1.3.25]
KWU42334	-1.21348	2.31897	3.51287e-05	N/A	N/A
KWU41249	-1.21118	2.31526	0.0152094	K19983	EXOC1, SEC3; exocyst complex component 1
KWU45855	-1.21085	2.31474	0.000298613	N/A	N/A
KWU42567	-1.20797	2.31012	0.00651937	K10967	KTR1_3; alpha 1,2-mannosyltransferase [EC:2.4.1.-]
KWU45623	-1.2059	2.30681	0.000810506	K07300	chaA, CAX; Ca2+:H+ antiporter
KWU46697	-1.20508	2.30549	0.00135519	K03678	RRP45, EXOSC9; exosome complex component RRP45
KWU44822	-1.20147	2.29973	0.0153569	N/A	N/A
KWU47015	-1.19724	2.293	1.95434e-05	N/A	N/A
KWU42102	-1.196	2.29104	0.000809653	N/A	N/A
KWU42524	-1.19355	2.28714	0.0222273	K07300	chaA, CAX; Ca2+:H+ antiporter
KWU41545	-1.19235	2.28524	0.00205669	N/A	N/A
KWU47486	-1.18995	2.28145	0.0377497	K14002	SCJ1; DnaJ-related protein SCJ1
KWU45772	-1.18765	2.27781	0.000832079	K20279	SYNJ; synaptojanin [EC:3.1.3.36]
KWU44760	-1.18634	2.27575	0.000978682	K19995	SCAMP; secretory carrier-associated membrane protein
KWU43154	-1.18533	2.27416	0.00034601	K04713	SUR2; sphinganine C4-monooxygenase [EC:1.14.18.5]
KWU43224	-1.18476	2.27325	1.88351e-05	K11858	USP48; ubiquitin carboxyl-terminal hydrolase 48 [EC:3.4.19.12]
KWU43554	-1.18212	2.2691	0.000141108	K13719	OTU1, YOD1; ubiquitin thioesterase OTU1 [EC:3.1.2.-]
KWU44035	-1.1818	2.2686	0.00595923	K20279	SYNJ; synaptojanin [EC:3.1.3.36]
KWU47569	-1.1745	2.25715	0.00131682	N/A	N/A
KWU43003	-1.17221	2.25357	0.0179869	N/A	N/A
KWU43787	-1.17157	2.25256	0.0197358	N/A	N/A
KWU43229	-1.16777	2.24664	0.0175536	K03024	RPC7, POLR3G; DNA-directed RNA polymerase III subunit RPC7
KWU46421	-1.16559	2.24325	1.12589e-05	K13953	adhP; alcohol dehydrogenase, propanol-preferring [EC:1.1.1.1]
KWU42681	-1.16377	2.24041	0.00062019	K10739	RFA2, RPA2; replication factor A2
KWU42347	-1.16273	2.23881	0.00225936	N/A	N/A
KWU45000	-1.15919	2.23332	0.00250391	K03064	PSMC6, RPT4; 26S proteasome regulatory subunit T4
KWU41053	-1.15533	2.22735	0.0145137	K00383	GSR, gor; glutathione reductase (NADPH) [EC:1.8.1.7]
KWU42354	-1.15384	2.22506	0.0344599	K04393	CDC42; cell division control protein 42
KWU41927	-1.14772	2.21563	0.000754034	K02872	RP-L13Ae, RPL13A; large subunit ribosomal protein L13Ae
KWU44519	-1.1465	2.21377	5.1925e-05	N/A	N/A
KWU45981	-1.14624	2.21337	0.0215773	K15272	SLC35A1_2_3; solute carrier family 35 (UDP-sugar transporter), member A1/2/3
KWU43976	-1.14142	2.20598	0.0116645	N/A	N/A
KWU44419	-1.13455	2.1955	0.00349031	N/A	N/A
KWU46815	-1.12953	2.18787	0.0035859	K15323	TSEN34; tRNA-splicing endonuclease subunit Sen34 [EC:4.6.1.16]
KWU45345	-1.12935	2.1876	0.0260351	N/A	N/A
KWU46708	-1.12565	2.182	0.0209118	N/A	N/A
KWU45608	-1.12364	2.17897	0.0164111	K16185	RRAGA_B; Ras-related GTP-binding protein A/B
KWU41427	-1.11707	2.16906	0.00562498	N/A	N/A
KWU46426	-1.11513	2.16615	0.00356255	K04382	PPP2C; serine/threonine-protein phosphatase 2A catalytic subunit [EC:3.1.3.16]
KWU43180	-1.11426	2.16485	0.0188281	N/A	N/A
KWU46062	-1.11365	2.16393	0.0226151	N/A	N/A
KWU42677	-1.11306	2.16305	0.00256861	N/A	N/A
KWU43898	-1.11299	2.16293	0.00465702	N/A	N/A
KWU44898	-1.1118	2.16115	0.0188555	N/A	N/A
KWU46494	-1.10615	2.1527	0.0220768	K01515	nudF; ADP-ribose pyrophosphatase [EC:3.6.1.13]
KWU47158	-1.10347	2.14871	0.0296496	N/A	N/A
KWU45452	-1.09457	2.1355	0.00437334	N/A	N/A
KWU46083	-1.09437	2.1352	7.64962e-05	N/A	N/A
KWU41311	-1.09173	2.1313	0.0188487	K09647	IMP1; mitochondrial inner membrane protease subunit 1 [EC:3.4.21.-]
KWU45665	-1.08695	2.12424	0.00320403	K08197	ARN; MFS transporter, SIT family, siderophore-iron:H+ symporter
KWU46114	-1.08425	2.12027	0.0035859	N/A	N/A
KWU47439	-1.08108	2.11561	0.0486399	N/A	N/A
KWU46841	-1.07789	2.11094	0.00211658	N/A	N/A
KWU47163	-1.07333	2.10429	0.0128434	K11368	ENY2, DC6, SUS1; enhancer of yellow 2 transcription factor
KWU46039	-1.06523	2.0925	8.78705e-05	K02736	PSMB4; 20S proteasome subunit beta 7 [EC:3.4.25.1]
KWU43747	-1.06471	2.09175	0.00831299	N/A	N/A
KWU46792	-1.06414	2.09092	0.0243192	K18655	DDX19, DBP5; ATP-dependent RNA helicase DDX19/DBP5 [EC:3.6.4.13]
KWU45578	-1.06162	2.08728	0.00309454	K01273	DPEP; membrane dipeptidase [EC:3.4.13.19]
KWU43366	-1.06142	2.08699	0.0408737	N/A	N/A
KWU44130	-1.0605	2.08565	0.0112888	N/A	N/A
KWU41850	-1.05951	2.08423	0.00183497	N/A	N/A
KWU44868	-1.05737	2.08113	0.0067352	N/A	N/A
KWU41883	-1.05564	2.07864	0.00327469	N/A	N/A
KWU44956	-1.05116	2.0722	1.05678e-05	N/A	N/A
KWU47479	-1.04941	2.06969	0.0390925	N/A	N/A
KWU41324	-1.04733	2.0667	0.00560186	N/A	N/A
KWU45844	-1.04248	2.05977	0.0447877	N/A	N/A
KWU45184	-1.03983	2.05598	0.0218666	N/A	N/A
KWU47218	-1.03341	2.04685	0.0283815	N/A	N/A
KWU45015	-1.0316	2.04429	0.0145361	K11206	NIT1, ybeM; deaminated glutathione amidase [EC:3.5.1.128]
KWU47223	-1.02956	2.04141	0.000446849	K14265	Tam1; tryptophan aminotransferase [EC:2.6.1.27]
KWU41320	-1.02851	2.03992	4.02606e-05	N/A	N/A
KWU47318	-1.0258	2.03609	0.000729208	K01834	PGAM, gpmA; 2,3-bisphosphoglycerate-dependent phosphoglycerate mutase [EC:5.4.2.11]
KWU43886	-1.02278	2.03184	0.0455159	K00949	thiN, TPK1, THI80; thiamine pyrophosphokinase [EC:2.7.6.2]
KWU44510	-1.01833	2.02557	0.0220768	K21752	DRAP1, NC2-alpha; Dr1-associated corepressor
KWU41463	-1.01817	2.02535	0.00257576	K01536	ENA; P-type Na+/K+ transporter [EC:7.2.2.3 7.2.2.-]
KWU42259	-1.01598	2.02227	0.0124253	N/A	N/A
KWU43825	-1.01553	2.02165	0.0357269	K20347	TMED2, EMP24; p24 family protein beta-1
KWU46863	-1.01269	2.01767	0.00528999	N/A	N/A
KWU42404	-1.01107	2.0154	0.00534919	K03593	mrp, NUBPL; ATP-binding protein involved in chromosome partitioning
KWU46347	-1.00887	2.01234	0.0342624	N/A	N/A
KWU42070	-1.00556	2.00772	0.013802	K05351	E1.1.1.9; D-xylulose reductase [EC:1.1.1.9]
KWU45764	-1.00267	2.0037	0.00243923	N/A	N/A
KWU44935	-1.00133	2.00185	0.000865084	N/A	N/A
KWU43230	-0.993483	1.99099	0.000732549	N/A	N/A
KWU46555	-0.98993	1.98609	0.0151801	N/A	N/A
KWU46126	-0.988972	1.98477	0.000586438	N/A	N/A
KWU46837	-0.985855	1.98049	0.0256516	K07942	ARL1; ADP-ribosylation factor-like protein 1
KWU42461	-0.985192	1.97958	3.4952e-05	K03063	PSMC4, RPT3; 26S proteasome regulatory subunit T3
KWU47214	-0.984275	1.97832	0.00143794	K22068	ISCU; iron-sulfur cluster assembly enzyme ISCU, mitochondrial
KWU47620	-0.980322	1.97291	0.00209394	N/A	N/A
KWU46128	-0.977397	1.96891	4.30404e-05	K02429	fucP; MFS transporter, FHS family, L-fucose permease
KWU42564	-0.974262	1.96464	0.0236262	K14566	UTP24, FCF1; U3 small nucleolar RNA-associated protein 24
KWU40967	-0.972366	1.96206	0.00391949	K14855	RSA4, NLE1; ribosome assembly protein 4
KWU46198	-0.972239	1.96188	0.0146577	N/A	N/A
KWU45791	-0.971455	1.96082	0.0337759	K02729	PSMA5; 20S proteasome subunit alpha 5 [EC:3.4.25.1]
KWU43733	-0.96241	1.94856	0.00651773	N/A	N/A
KWU43059	-0.96215	1.94821	0.0452182	K06883	K06883; uncharacterized protein
KWU47383	-0.958119	1.94277	8.92778e-05	N/A	N/A
KWU41247	-0.957745	1.94227	0.0382537	K02734	PSMB2; 20S proteasome subunit beta 4 [EC:3.4.25.1]
KWU46139	-0.954872	1.93841	0.0452182	N/A	N/A
KWU42434	-0.953351	1.93637	0.0358534	N/A	N/A
KWU46655	-0.95134	1.93367	0.0127957	N/A	N/A
KWU41151	-0.950475	1.93251	0.0012286	N/A	N/A
KWU41958	-0.945744	1.92618	0.0048017	N/A	N/A
KWU45562	-0.939866	1.91835	0.00202965	N/A	N/A
KWU43286	-0.939161	1.91741	0.036114	K02935	RP-L7, MRPL12, rplL; large subunit ribosomal protein L7/L12
KWU41951	-0.936957	1.91449	0.019885	N/A	N/A
KWU44847	-0.934768	1.91158	0.00441995	N/A	N/A
KWU42156	-0.933484	1.90988	0.0315006	N/A	N/A
KWU44415	-0.928222	1.90293	0.0170597	K16066	ydfG; 3-hydroxy acid dehydrogenase / malonic semialdehyde reductase [EC:1.1.1.381 1.1.1.-]
KWU44373	-0.928126	1.9028	0.0379554	N/A	N/A
KWU42745	-0.926527	1.9007	0.0309719	K09885	AQPF; aquaporin rerated protein, other eukaryote
KWU42224	-0.924358	1.89784	0.00838752	K08178	JEN; MFS transporter, SHS family, lactate transporter
KWU47400	-0.919839	1.8919	0.000503865	K00763	pncB, NAPRT1; nicotinate phosphoribosyltransferase [EC:6.3.4.21]
KWU45479	-0.919044	1.89086	0.0211799	N/A	N/A
KWU47469	-0.918873	1.89064	0.0342925	N/A	N/A
KWU40978	-0.916173	1.8871	0.0301511	N/A	N/A
KWU44921	-0.916136	1.88705	9.63955e-05	K12386	CTNS; cystinosin
KWU43690	-0.911179	1.88058	0.000230755	K00698	CHS1; chitin synthase [EC:2.4.1.16]
KWU44239	-0.907055	1.87521	0.0335096	N/A	N/A
KWU44763	-0.901779	1.86837	0.0276109	K07953	SAR1; GTP-binding protein SAR1 [EC:3.6.5.-]
KWU43247	-0.901715	1.86828	0.000454283	K12812	DDX39B, UAP56, SUB2; ATP-dependent RNA helicase UAP56/SUB2 [EC:3.6.4.13]
KWU42315	-0.897169	1.86241	0.0128476	K00767	nadC, QPRT; nicotinate-nucleotide pyrophosphorylase (carboxylating) [EC:2.4.2.19]
KWU45509	-0.896693	1.86179	0.00349393	N/A	N/A
KWU47534	-0.894684	1.8592	0.026198	K00616	E2.2.1.2, talA, talB; transaldolase [EC:2.2.1.2]
KWU45176	-0.887821	1.85038	0.00074852	K10878	SPO11; meiotic recombination protein SPO11
KWU46691	-0.887181	1.84956	0.00622376	K20793	NAA50, NAT5; N-alpha-acetyltransferase 50 [EC:2.3.1.258]
KWU45041	-0.886935	1.84924	0.0497401	N/A	N/A
KWU43526	-0.88647	1.84865	0.00759335	N/A	N/A
KWU45391	-0.885655	1.8476	0.0271468	K12176	COPS2, CSN2, TRIP15; COP9 signalosome complex subunit 2
KWU47216	-0.885435	1.84732	0.0286986	N/A	N/A
KWU43947	-0.884898	1.84663	0.04773	N/A	N/A
KWU41990	-0.874388	1.83323	0.0105244	K15014	SLC29A1_2_3, ENT1_2_3; solute carrier family 29 (equilibrative nucleoside transporter), member 1/2/3
KWU45486	-0.872534	1.83088	0.0131802	K05692	ACTB_G1; actin beta/gamma 1
KWU42466	-0.872269	1.83054	0.000256955	N/A	N/A
KWU41633	-0.869625	1.82719	0.0443907	K12260	SRX1; sulfiredoxin [EC:1.8.98.2]
KWU43090	-0.868588	1.82587	0.0142577	K07573	CSL4, EXOSC1; exosome complex component CSL4
KWU41255	-0.868174	1.82535	0.00607791	K03022	RPC8, POLR3H; DNA-directed RNA polymerase III subunit RPC8
KWU45246	-0.866905	1.82375	0.000928309	K16261	YAT; yeast amino acid transporter
KWU47311	-0.866811	1.82363	0.00822708	K14998	SURF1, SHY1; surfeit locus 1 family protein
KWU41555	-0.858209	1.81279	0.0172881	N/A	N/A
KWU45694	-0.857205	1.81152	0.0426709	N/A	N/A
KWU46059	-0.855287	1.80912	0.0336358	N/A	N/A
KWU44111	-0.848396	1.8005	0.025863	K02730	PSMA6; 20S proteasome subunit alpha 1 [EC:3.4.25.1]
KWU41640	-0.844454	1.79559	0.00196226	N/A	N/A
KWU41239	-0.84266	1.79335	0.0236262	K07441	ALG14; beta-1,4-N-acetylglucosaminyltransferase [EC:2.4.1.141]
KWU43552	-0.837996	1.78756	0.0132813	N/A	N/A
KWU43506	-0.835598	1.7846	0.0116645	K02938	RP-L8e, RPL8; large subunit ribosomal protein L8e
KWU44591	-0.829835	1.77748	0.00456755	N/A	N/A
KWU44407	-0.823332	1.76949	0.0477034	N/A	N/A
KWU42450	-0.822297	1.76822	0.0022068	N/A	N/A
KWU41815	-0.821755	1.76755	0.000693334	N/A	N/A
KWU41090	-0.817577	1.76244	0.00498789	K17412	MRPS34; small subunit ribosomal protein S34
KWU45666	-0.812267	1.75597	0.0222023	N/A	N/A
KWU43159	-0.806568	1.74905	0.0278837	K15151	MED10, NUT2; mediator of RNA polymerase II transcription subunit 10
KWU46403	-0.804124	1.74609	0.0479968	K18995	DHX29; ATP-dependent RNA helicase DHX29 [EC:3.6.4.13]
KWU42665	-0.7917	1.73111	0.00700046	K01379	CTSD; cathepsin D [EC:3.4.23.5]
KWU41040	-0.790607	1.7298	0.0395437	K07252	DOLPP1; dolichyldiphosphatase [EC:3.6.1.43]
KWU43663	-0.785226	1.72336	0.0375595	K03349	APC2; anaphase-promoting complex subunit 2
KWU45529	-0.781565	1.71899	0.0337445	K08764	SCP2, SCPX; sterol carrier protein 2 [EC:2.3.1.176]
KWU45625	-0.781455	1.71886	0.0115929	N/A	N/A
KWU45695	-0.77678	1.7133	0.0014176	K05956	RABGGTB; geranylgeranyl transferase type-2 subunit beta [EC:2.5.1.60]
KWU44236	-0.770132	1.70543	0.0477034	N/A	N/A
KWU43030	-0.767088	1.70183	0.00242698	K07152	SCO1; protein SCO1
KWU46712	-0.74997	1.68176	0.00747859	K14568	EMG1, NEP1; rRNA small subunit pseudouridine methyltransferase Nep1 [EC:2.1.1.260]
KWU44322	-0.740079	1.67027	0.0459991	K13120	FAM32A; protein FAM32A
KWU44215	-0.718837	1.64586	0.00192527	K04392	RAC1; Ras-related C3 botulinum toxin substrate 1
KWU43570	-0.716063	1.64269	0.00207802	N/A	N/A
KWU46388	-0.715734	1.64232	0.00988891	K03955	NDUFAB1; NADH dehydrogenase (ubiquinone) 1 alpha/beta subcomplex 1, acyl-carrier protein
KWU44148	-0.699934	1.62443	0.0018712	N/A	N/A
KWU44769	-0.699703	1.62417	0.0222279	K07404	pgl; 6-phosphogluconolactonase [EC:3.1.1.31]
KWU46174	-0.698694	1.62304	0.0120803	N/A	N/A
KWU41364	-0.696932	1.62105	0.0192721	N/A	N/A
KWU44209	-0.695946	1.61995	0.0127944	N/A	N/A
KWU43871	-0.693375	1.61706	0.0330528	N/A	N/A
KWU45698	-0.690592	1.61395	0.0459422	N/A	N/A
KWU44524	-0.689861	1.61313	0.00882102	N/A	N/A
KWU43488	-0.686365	1.60922	0.0356471	K14769	UTP11; U3 small nucleolar RNA-associated protein 11
KWU46848	-0.684738	1.60741	0.0264112	K05609	UCHL3, YUH1; ubiquitin carboxyl-terminal hydrolase L3 [EC:3.4.19.12]
KWU42325	-0.683757	1.60632	0.0433749	N/A	N/A
KWU42423	-0.643421	1.56203	0.020798	K03133	TAF9B, TAF9; transcription initiation factor TFIID subunit 9B
KWU46138	-0.637001	1.55509	0.0357879	K03035	PSMD12, RPN5; 26S proteasome regulatory subunit N5
KWU44552	-0.635688	1.55368	0.0335096	N/A	N/A
KWU41198	-0.625061	1.54228	0.045608	N/A	N/A
KWU41637	-0.619246	1.53607	0.0387488	N/A	N/A
KWU43512	-0.604844	1.52081	0.0120509	N/A	N/A
KWU46989	-0.587418	1.50256	0.0390647	K09885	AQPF; aquaporin rerated protein, other eukaryote
KWU42679	-0.560181	1.47445	0.0314733	N/A	N/A
KWU42771	-0.557589	1.47181	0.0335096	K00794	ribH, RIB4; 6,7-dimethyl-8-ribityllumazine synthase [EC:2.5.1.78]
KWU47614	-0.548049	1.46211	0.0360895	N/A	N/A
KWU46692	-0.534974	1.44892	0.0341421	K14792	RRP5, PDCD11; rRNA biogenesis protein RRP5
FC: Fold change
Table S4B. Genes significantly downregulated at 0°C
Gene ID	log2FC	FC	adjusted p-value	KO	KEGG annotation
KWU47596	7.62055	196.795	1.10805e-25	N/A	N/A
KWU44603	7.38605	167.272	4.83984e-08	N/A	N/A
KWU47159	6.89437	118.963	2.2857e-31	N/A	N/A
KWU46838	6.58666	96.1132	2.92374e-06	K13333	PLB; lysophospholipase [EC:3.1.1.5]
KWU45701	6.08366	67.8209	2.91461e-05	N/A	N/A
KWU44575	5.85242	57.777	1.15146e-19	N/A	N/A
KWU47160	5.78738	55.23	0.000142333	N/A	N/A
KWU45245	5.66562	50.76	5.12729e-21	N/A	N/A
KWU42638	5.58885	48.1296	4.54677e-56	N/A	N/A
KWU45654	5.36531	41.221	0.00074852	N/A	N/A
KWU41533	5.35152	40.829	0.00031128	N/A	N/A
KWU45127	5.35106	40.816	8.10435e-06	N/A	N/A
KWU44738	5.32557	40.101	0.00074852	N/A	N/A
KWU45872	5.31695	39.8623	0.000263807	N/A	N/A
KWU45319	5.27211	38.6423	0.000877979	N/A	N/A
KWU45375	5.0777	33.7708	0.000645236	N/A	N/A
KWU42050	5.06826	33.5504	0.00186279	N/A	N/A
KWU47168	4.79735	27.8065	2.461e-17	K00281	GLDC, gcvP; glycine dehydrogenase [EC:1.4.4.2]
KWU46486	4.71059	26.1837	0.000160426	N/A	N/A
KWU42119	4.68613	25.7434	0.00251354	N/A	N/A
KWU45266	4.64204	24.9685	0.0108553	N/A	N/A
KWU41283	4.59547	24.1755	0.0037484	N/A	N/A
KWU47073	4.59306	24.135	0.00356255	K14850	RRP8; ribosomal RNA-processing protein 8 [EC:2.1.1.287]
KWU47142	4.58426	23.9883	0.00971935	N/A	N/A
KWU42629	4.54663	23.3707	0.0112535	N/A	N/A
KWU42477	4.54004	23.2642	0.0126905	N/A	N/A
KWU47414	4.53921	23.2509	0.00397836	N/A	N/A
KWU45309	4.52863	23.0809	0.00421398	N/A	N/A
KWU41983	4.52414	23.0093	0.0117645	N/A	N/A
KWU43192	4.49857	22.6051	3.77173e-21	N/A	N/A
KWU42540	4.48915	22.4578	7.32636e-13	N/A	N/A
KWU44886	4.45934	21.9986	9.84475e-16	N/A	N/A
KWU45642	4.41289	21.3015	0.0180438	N/A	N/A
KWU43129	4.41249	21.2956	5.70907e-21	N/A	N/A
KWU46011	4.34669	20.3463	0.0196383	N/A	N/A
KWU44687	4.30044	19.7043	0.00863418	N/A	N/A
KWU45999	4.29501	19.6303	0.0226151	N/A	N/A
KWU46491	4.27569	19.3692	0.0257421	N/A	N/A
KWU45058	4.26744	19.2587	0.0258328	N/A	N/A
KWU42085	4.23024	18.7685	0.0268759	N/A	N/A
KWU42642	4.19785	18.3518	2.10173e-39	N/A	N/A
KWU45891	4.19012	18.2537	5.69319e-45	N/A	N/A
KWU43095	4.08091	16.9229	0.0184722	N/A	N/A
KWU43197	4.05872	16.6647	0.0175084	N/A	N/A
KWU44475	3.99905	15.9894	0.0205043	N/A	N/A
KWU43995	3.97197	15.6921	3.08614e-12	N/A	N/A
KWU41707	3.95087	15.4643	0.00387623	N/A	N/A
KWU43792	3.94143	15.3634	1.37484e-72	N/A	N/A
KWU46354	3.92788	15.2199	9.42146e-09	N/A	N/A
KWU45093	3.92596	15.1996	9.70581e-31	N/A	N/A
KWU46546	3.91519	15.0865	0.00470742	N/A	N/A
KWU43234	3.90114	14.9403	1.92651e-13	N/A	N/A
KWU44251	3.89217	14.8477	0.000481254	N/A	N/A
KWU45767	3.85812	14.5014	0.028181	N/A	N/A
KWU46759	3.84227	14.343	0.00754442	N/A	N/A
KWU44704	3.78886	13.8217	0.0317823	N/A	N/A
KWU43709	3.76658	13.6099	1.92255e-08	N/A	N/A
KWU43082	3.74601	13.4171	1.02576e-05	N/A	N/A
KWU42162	3.72736	13.2449	0.0379955	N/A	N/A
KWU43834	3.69067	12.9123	1.09768e-27	N/A	N/A
KWU45914	3.6814	12.8296	3.00059e-42	N/A	N/A
KWU46563	3.67238	12.7496	0.0452214	K17053	ABP140; tRNAThr (cytosine32-N3)-methyltransferase [EC:2.1.1.268]
KWU43982	3.65696	12.614	0.0423149	N/A	N/A
KWU41662	3.64382	12.4997	1.88954e-10	N/A	N/A
KWU43623	3.62606	12.3467	5.83532e-05	N/A	N/A
KWU42370	3.60853	12.1977	3.92561e-44	N/A	N/A
KWU47450	3.58223	11.9773	7.85105e-09	N/A	N/A
KWU47291	3.55909	11.7867	2.35876e-06	N/A	N/A
KWU47408	3.53667	11.6049	4.54476e-38	N/A	N/A
KWU42118	3.52545	11.5151	3.81092e-06	N/A	N/A
KWU43916	3.48976	11.2337	8.03336e-18	N/A	N/A
KWU44452	3.45227	10.9455	0.00419573	N/A	N/A
KWU41593	3.43897	10.8451	3.46754e-13	N/A	N/A
KWU45318	3.43787	10.8368	3.55526e-41	N/A	N/A
KWU47598	3.43557	10.8196	5.52741e-05	N/A	N/A
KWU45807	3.42124	10.7126	4.26506e-05	N/A	N/A
KWU46019	3.41933	10.6984	5.18309e-30	N/A	N/A
KWU41603	3.37605	10.3823	0.00028778	N/A	N/A
KWU44240	3.36594	10.3098	0.00651937	N/A	N/A
KWU42981	3.35817	10.2544	0.00521548	N/A	N/A
KWU43165	3.35503	10.2321	0.00122428	N/A	N/A
KWU45213	3.34783	10.1812	0.0315195	N/A	N/A
KWU41451	3.33739	10.1078	2.55246e-06	N/A	N/A
KWU41281	3.28477	9.74573	0.0297396	N/A	N/A
KWU46568	3.27216	9.66092	0.0323347	K17974	JSN1, PUF1; protein JSN1
KWU47566	3.25972	9.57797	0.0322141	N/A	N/A
KWU43949	3.25257	9.53062	0.000498937	N/A	N/A
KWU42465	3.21616	9.29312	0.0361316	N/A	N/A
KWU42150	3.19921	9.18456	0.0375558	N/A	N/A
KWU44856	3.17585	9.03707	0.00356255	N/A	N/A
KWU44729	3.1629	8.95629	0.000309021	N/A	N/A
KWU45725	3.14564	8.8498	2.67899e-07	N/A	N/A
KWU42375	3.13117	8.76144	0.0122901	N/A	N/A
KWU44742	3.12641	8.73258	0.0136712	N/A	N/A
KWU42960	3.12298	8.71187	3.00709e-06	N/A	N/A
KWU46830	3.10249	8.58899	0.0482575	N/A	N/A
KWU44782	3.06721	8.38148	3.37623e-06	N/A	N/A
KWU46044	3.06258	8.35465	5.20827e-06	N/A	N/A
KWU45700	3.0604	8.34202	0.00011905	N/A	N/A
KWU46782	3.06036	8.34182	2.3833e-07	N/A	N/A
KWU44142	3.05588	8.31593	0.0210949	N/A	N/A
KWU43124	3.05262	8.29716	0.0050333	N/A	N/A
KWU47448	3.04495	8.25318	0.00488659	N/A	N/A
KWU45181	3.04457	8.25101	1.02528e-12	N/A	N/A
KWU42916	3.00732	8.04072	0.0179759	N/A	N/A
KWU44123	3.00424	8.02355	2.57223e-12	N/A	N/A
KWU42057	3.00294	8.0163	7.38208e-05	N/A	N/A
KWU42919	2.99804	7.98912	0.00217099	N/A	N/A
KWU41586	2.99152	7.95311	6.55139e-06	N/A	N/A
KWU42763	2.99114	7.95102	6.56678e-23	N/A	N/A
KWU41234	2.98554	7.92019	0.0248507	N/A	N/A
KWU42701	2.98262	7.9042	3.62668e-15	N/A	N/A
KWU43945	2.96675	7.81773	2.96391e-07	N/A	N/A
KWU43123	2.95052	7.73028	0.00412104	N/A	N/A
KWU42988	2.93688	7.65756	0.0266254	N/A	N/A
KWU42526	2.92916	7.61668	0.0131216	N/A	N/A
KWU42739	2.92591	7.59952	0.0239455	N/A	N/A
KWU43668	2.91733	7.55449	0.0114522	N/A	N/A
KWU42276	2.9098	7.51512	1.02719e-07	N/A	N/A
KWU44287	2.90431	7.48658	0.0320474	N/A	N/A
KWU45952	2.89262	7.42616	0.0324885	N/A	N/A
KWU44391	2.89122	7.41899	0.0287349	N/A	N/A
KWU44217	2.88492	7.38664	1.46859e-11	N/A	N/A
KWU47045	2.87817	7.35215	0.0299137	N/A	N/A
KWU42369	2.8759	7.34059	5.71223e-32	N/A	N/A
KWU40994	2.87336	7.32769	3.31668e-14	N/A	N/A
KWU40997	2.87336	7.32769	3.31668e-14	N/A	N/A
KWU47538	2.87055	7.31343	6.48155e-10	N/A	N/A
KWU44359	2.86354	7.278	1.01814e-14	N/A	N/A
KWU44222	2.86276	7.27406	0.0220712	N/A	N/A
KWU42569	2.86102	7.26529	0.00361965	N/A	N/A
KWU47412	2.85608	7.24046	6.29943e-17	N/A	N/A
KWU46456	2.85282	7.2241	6.94624e-06	N/A	N/A
KWU43568	2.84428	7.18149	0.00441572	N/A	N/A
KWU46847	2.81705	7.04718	0.00454867	N/A	N/A
KWU41785	2.81395	7.03207	0.0123407	N/A	N/A
KWU45752	2.81179	7.02158	0.000371428	N/A	N/A
KWU43952	2.80191	6.97361	0.0033548	N/A	N/A
KWU42311	2.80082	6.96836	0.0471836	N/A	N/A
KWU47468	2.79977	6.96329	0.00241719	N/A	N/A
KWU45215	2.78702	6.90203	8.73828e-07	N/A	N/A
KWU44383	2.7756	6.84761	0.00336279	N/A	N/A
KWU41037	2.77071	6.82445	3.37947e-26	N/A	N/A
KWU43557	2.7488	6.7216	2.30959e-05	N/A	N/A
KWU41041	2.74299	6.69458	0.0486076	N/A	N/A
KWU46422	2.72656	6.61875	2.86478e-05	N/A	N/A
KWU42266	2.71585	6.56981	0.000469958	N/A	N/A
KWU47021	2.70379	6.5151	0.00979297	K19940	SEC2; Rab guanine nucleotide exchange factor SEC2
KWU45043	2.70179	6.50608	1.41122e-05	N/A	N/A
KWU46213	2.69333	6.46807	7.11676e-21	N/A	N/A
KWU43546	2.6876	6.4424	8.03849e-05	N/A	N/A
KWU44311	2.67403	6.38208	0.0200376	N/A	N/A
KWU45548	2.6691	6.36032	5.27709e-05	N/A	N/A
KWU46188	2.66455	6.3403	0.00891718	N/A	N/A
KWU42790	2.66152	6.32697	0.0081701	N/A	N/A
KWU47586	2.6551	6.29892	5.20727e-14	N/A	N/A
KWU47259	2.65253	6.28769	0.00151855	N/A	N/A
KWU42343	2.64153	6.23994	6.13636e-05	N/A	N/A
KWU45524	2.63742	6.22218	0.0285104	N/A	N/A
KWU44971	2.63528	6.21297	0.0303049	N/A	N/A
KWU46257	2.63507	6.21206	0.00560186	N/A	N/A
KWU41706	2.627	6.17741	7.21908e-19	N/A	N/A
KWU44576	2.62306	6.16056	5.88443e-07	N/A	N/A
KWU47434	2.61526	6.12734	0.0157251	N/A	N/A
KWU44543	2.59305	6.03375	7.98222e-07	N/A	N/A
KWU46487	2.58712	6.009	3.17567e-07	N/A	N/A
KWU41810	2.58635	6.00577	7.56561e-07	N/A	N/A
KWU46704	2.58339	5.99345	0.0481444	K12471	EPN; epsin
KWU43367	2.55614	5.88134	1.73603e-12	N/A	N/A
KWU41290	2.54708	5.84448	2.4649e-05	N/A	N/A
KWU47587	2.54342	5.8297	0.000128988	N/A	N/A
KWU42338	2.54134	5.82131	0.000613332	N/A	N/A
KWU44366	2.53398	5.79169	0.0020925	N/A	N/A
KWU41230	2.53118	5.78045	0.000665501	N/A	N/A
KWU47398	2.53018	5.77644	0.0110509	N/A	N/A
KWU46180	2.52551	5.75777	2.15659e-14	N/A	N/A
KWU43962	2.52014	5.73636	6.50646e-29	N/A	N/A
KWU46521	2.5137	5.71081	3.6696e-05	K01649	leuA, IMS; 2-isopropylmalate synthase [EC:2.3.3.13]
KWU47152	2.51181	5.70335	0.000295343	N/A	N/A
KWU44204	2.5114	5.70174	5.66301e-05	N/A	N/A
KWU41103	2.48948	5.61576	0.000257178	N/A	N/A
KWU41080	2.4878	5.60922	0.0172945	N/A	N/A
KWU43179	2.47447	5.55762	3.62549e-05	N/A	N/A
KWU45846	2.47221	5.54891	0.0267975	N/A	N/A
KWU41543	2.47169	5.54695	0.00246688	N/A	N/A
KWU45202	2.46871	5.53547	0.000577004	N/A	N/A
KWU45630	2.46428	5.5185	0.0482575	N/A	N/A
KWU45863	2.45557	5.4853	8.82008e-13	N/A	N/A
KWU44606	2.45248	5.47357	0.00229213	N/A	N/A
KWU44472	2.44712	5.45326	0.00127405	N/A	N/A
KWU42566	2.443	5.4377	2.06475e-06	N/A	N/A
KWU44512	2.43668	5.41394	0.0124958	N/A	N/A
KWU46438	2.42677	5.37688	0.0232599	N/A	N/A
KWU46631	2.42444	5.36821	0.0282142	K00077	panE, apbA; 2-dehydropantoate 2-reductase [EC:1.1.1.169]
KWU45200	2.42412	5.36703	1.79537e-19	N/A	N/A
KWU42876	2.41842	5.34584	1.94277e-11	N/A	N/A
KWU46626	2.41381	5.32881	0.0285104	K01873	VARS, valS; valyl-tRNA synthetase [EC:6.1.1.9]
KWU44011	2.4083	5.30847	0.00180168	N/A	N/A
KWU41382	2.4024	5.28683	0.014008	N/A	N/A
KWU43974	2.40131	5.28283	0.00181854	N/A	N/A
KWU41541	2.40089	5.28129	0.0317925	N/A	N/A
KWU46025	2.3908	5.24449	0.000598105	N/A	N/A
KWU45429	2.38632	5.22823	0.0318061	N/A	N/A
KWU46215	2.38556	5.22547	2.36887e-14	N/A	N/A
KWU45197	2.38475	5.22254	0.00181326	N/A	N/A
KWU44542	2.38378	5.21902	3.1345e-08	N/A	N/A
KWU44283	2.38192	5.2123	9.26667e-11	N/A	N/A
KWU44577	2.37932	5.20293	1.65273e-17	N/A	N/A
KWU41535	2.37698	5.19449	5.70726e-15	N/A	N/A
KWU44836	2.37672	5.19355	1.22297e-14	N/A	N/A
KWU44889	2.37175	5.1757	0.00195953	N/A	N/A
KWU45986	2.37106	5.17321	0.00718958	N/A	N/A
KWU47603	2.37009	5.16975	0.0189113	N/A	N/A
KWU47497	2.36802	5.16232	0.00175999	N/A	N/A
KWU47518	2.36456	5.14996	4.39533e-20	N/A	N/A
KWU41901	2.36274	5.14347	0.0038777	N/A	N/A
KWU47033	2.35602	5.11956	0.0280821	K00838	ARO8; aromatic amino acid aminotransferase I / 2-aminoadipate transaminase [EC:2.6.1.57 2.6.1.39 2.6.1.27 2.6.1.5]
KWU45990	2.34759	5.08973	0.0401509	N/A	N/A
KWU45427	2.33162	5.0337	3.32357e-08	N/A	N/A
KWU41681	2.31631	4.98056	2.20588e-06	N/A	N/A
KWU46931	2.31441	4.97401	4.28263e-14	N/A	N/A
KWU44601	2.26938	4.82117	1.35168e-08	N/A	N/A
KWU43950	2.26872	4.81896	4.55294e-05	N/A	N/A
KWU42722	2.26727	4.81413	1.41269e-18	N/A	N/A
KWU43248	2.26476	4.80573	0.0228098	N/A	N/A
KWU46554	2.26369	4.80219	0.00305065	N/A	N/A
KWU42625	2.25882	4.78601	0.00370919	N/A	N/A
KWU44834	2.25564	4.77546	0.010889	N/A	N/A
KWU43275	2.25308	4.76698	3.74589e-06	N/A	N/A
KWU44425	2.24056	4.7258	0.0003978	N/A	N/A
KWU44690	2.23703	4.71426	0.00647742	N/A	N/A
KWU42281	2.23501	4.70767	8.51846e-13	N/A	N/A
KWU42683	2.23308	4.70135	1.15187e-06	N/A	N/A
KWU44762	2.22452	4.67355	3.67909e-13	N/A	N/A
KWU42185	2.21832	4.6535	6.81465e-18	N/A	N/A
KWU47347	2.21794	4.65228	0.0472067	N/A	N/A
KWU41822	2.21709	4.64955	7.93724e-19	N/A	N/A
KWU47010	2.1995	4.59319	6.6262e-16	K07213	ATOX1, ATX1, copZ, golB; copper chaperone
KWU46948	2.19653	4.58375	0.0140324	K01426	E3.5.1.4, amiE; amidase [EC:3.5.1.4]
KWU45099	2.19609	4.58237	0.000104458	N/A	N/A
KWU43038	2.19169	4.56839	0.0350339	N/A	N/A
KWU44688	2.18894	4.55969	2.05678e-06	N/A	N/A
KWU45038	2.18294	4.54079	1.68468e-13	N/A	N/A
KWU46893	2.18057	4.53334	0.00853277	K13338	PEX1; peroxin-1
KWU41081	2.17952	4.53004	0.00511483	N/A	N/A
KWU42881	2.17924	4.52916	6.06265e-09	N/A	N/A
KWU46937	2.1741	4.51305	0.015643	N/A	N/A
KWU44140	2.16726	4.49168	0.0108893	N/A	N/A
KWU44051	2.16447	4.48302	0.0164111	N/A	N/A
KWU43391	2.16438	4.48275	0.000232436	N/A	N/A
KWU46965	2.15277	4.4468	0.000494447	K07824	CYP53A1; benzoate 4-monooxygenase [EC:1.14.14.92]
KWU42173	2.14729	4.42995	0.00721142	N/A	N/A
KWU43349	2.14596	4.42588	0.00671966	N/A	N/A
KWU41434	2.1451	4.42323	6.9294e-16	N/A	N/A
KWU43362	2.14485	4.42246	0.00268243	N/A	N/A
KWU41875	2.13067	4.37921	0.00397836	N/A	N/A
KWU43927	2.12202	4.35304	3.25244e-10	N/A	N/A
KWU46698	2.11809	4.34117	0.00214261	N/A	N/A
KWU43966	2.11688	4.33756	0.018499	N/A	N/A
KWU43770	2.11323	4.32658	8.91685e-09	N/A	N/A
KWU43901	2.1114	4.32111	0.00418979	N/A	N/A
KWU46418	2.10872	4.31308	8.81996e-10	N/A	N/A
KWU44456	2.09722	4.27883	6.11672e-19	N/A	N/A
KWU41496	2.09178	4.26274	0.00570182	N/A	N/A
KWU43321	2.08058	4.22977	0.0208205	N/A	N/A
KWU42018	2.07655	4.21798	0.000126829	N/A	N/A
KWU41527	2.07557	4.2151	1.04586e-17	N/A	N/A
KWU41002	2.0741	4.21083	5.56248e-11	N/A	N/A
KWU41512	2.06941	4.19715	1.9211e-07	N/A	N/A
KWU44291	2.0684	4.19421	4.75409e-10	N/A	N/A
KWU41505	2.06752	4.19164	0.0152094	N/A	N/A
KWU46476	2.06286	4.17813	0.00135975	N/A	N/A
KWU42927	2.05797	4.16399	5.13769e-05	N/A	N/A
KWU41967	2.05786	4.16369	0.00511802	N/A	N/A
KWU44260	2.05673	4.16042	9.61299e-09	N/A	N/A
KWU42386	2.04191	4.1179	0.0129856	N/A	N/A
KWU42388	2.03104	4.08699	0.0267975	N/A	N/A
KWU47059	2.02725	4.07628	0.00231512	K06902	UMF1; MFS transporter, UMF1 family
KWU44896	2.02526	4.07065	0.0386557	N/A	N/A
KWU46920	2.02013	4.0562	5.74164e-17	N/A	N/A
KWU42880	2.01916	4.05348	1.86976e-07	N/A	N/A
KWU47306	2.01345	4.03746	0.0190866	N/A	N/A
KWU43289	2.01132	4.03151	6.66247e-10	N/A	N/A
KWU43374	2.0066	4.01835	0.000106414	N/A	N/A
KWU43776	2.00562	4.01561	0.000948891	N/A	N/A
KWU45858	2.00117	4.00325	0.00631017	N/A	N/A
KWU43460	1.99566	3.98798	0.0118225	N/A	N/A
KWU44060	1.9953	3.98698	0.00100174	N/A	N/A
KWU45750	1.99004	3.97247	0.00168582	N/A	N/A
KWU46037	1.98804	3.96699	0.00261772	N/A	N/A
KWU46639	1.98597	3.96129	0.0123407	N/A	N/A
KWU47217	1.98381	3.95536	2.26476e-19	K02898	RP-L26e, RPL26; large subunit ribosomal protein L26e
KWU46379	1.97993	3.94473	2.03109e-13	N/A	N/A
KWU46758	1.97442	3.9297	0.00100843	N/A	N/A
KWU45167	1.97195	3.92297	0.0337239	N/A	N/A
KWU47248	1.96769	3.9114	0.0362621	K04077	groEL, HSPD1; chaperonin GroEL
KWU42159	1.96598	3.90679	5.13356e-06	N/A	N/A
KWU43691	1.96551	3.90551	1.64518e-06	N/A	N/A
KWU42136	1.96544	3.90531	2.59452e-12	N/A	N/A
KWU43769	1.95246	3.87033	0.00509372	N/A	N/A
KWU44597	1.94519	3.85089	1.66482e-05	N/A	N/A
KWU41454	1.94387	3.84738	7.48021e-14	N/A	N/A
KWU44139	1.93788	3.83143	0.0147915	N/A	N/A
KWU46770	1.93554	3.8252	0.0433765	N/A	N/A
KWU42140	1.92511	3.79765	0.000562194	N/A	N/A
KWU47169	1.92425	3.79539	2.67974e-06	N/A	N/A
KWU41688	1.92212	3.7898	1.38448e-05	N/A	N/A
KWU46972	1.91718	3.77685	0.00816145	K00380	cysJ; sulfite reductase (NADPH) flavoprotein alpha-component [EC:1.8.1.2]
KWU47148	1.91422	3.76909	0.0159679	K01702	LEU1; 3-isopropylmalate dehydratase [EC:4.2.1.33]
KWU42737	1.90537	3.74604	0.000372804	N/A	N/A
KWU45818	1.90047	3.73336	1.53485e-10	N/A	N/A
KWU41891	1.90016	3.73256	0.00164583	N/A	N/A
KWU45966	1.89954	3.73095	4.42572e-15	N/A	N/A
KWU46866	1.89894	3.7294	0.00175262	N/A	N/A
KWU41153	1.89599	3.72178	1.20704e-06	N/A	N/A
KWU45502	1.89513	3.71956	0.0379971	N/A	N/A
KWU41028	1.89306	3.71421	4.55359e-10	N/A	N/A
KWU42777	1.88981	3.70588	0.0285833	N/A	N/A
KWU45031	1.88955	3.7052	0.03499	N/A	N/A
KWU41849	1.88407	3.69115	0.00195319	N/A	N/A
KWU47505	1.88326	3.68907	9.79291e-15	N/A	N/A
KWU45743	1.8822	3.68636	2.06854e-09	N/A	N/A
KWU45989	1.87947	3.67941	0.00127094	N/A	N/A
KWU45902	1.87669	3.67232	0.0192371	N/A	N/A
KWU43798	1.87565	3.66967	1.35879e-05	N/A	N/A
KWU46735	1.87544	3.66914	0.0235478	K20473	NBAS; neuroblastoma-amplified sequence
KWU46197	1.87117	3.65829	1.84866e-13	N/A	N/A
KWU47086	1.87101	3.65788	0.0200264	K00101	lldD; L-lactate dehydrogenase (cytochrome) [EC:1.1.2.3]
KWU41403	1.86799	3.65025	8.90823e-07	N/A	N/A
KWU46766	1.86473	3.64199	0.00144049	K02985	RP-S3e, RPS3; small subunit ribosomal protein S3e
KWU45618	1.85295	3.61238	2.56222e-15	N/A	N/A
KWU46322	1.85276	3.61191	0.0449228	N/A	N/A
KWU42547	1.84968	3.6042	0.0420198	N/A	N/A
KWU42579	1.84023	3.58068	0.0256165	N/A	N/A
KWU41778	1.839	3.57762	0.00551319	N/A	N/A
KWU45808	1.83744	3.57377	0.0245178	N/A	N/A
KWU46898	1.83616	3.57058	5.91706e-13	N/A	N/A
KWU43299	1.82558	3.5445	0.0337239	N/A	N/A
KWU46985	1.824	3.54062	8.11315e-14	K20301	TRAPPC2, TRS20; trafficking protein particle complex subunit 2
KWU46227	1.82304	3.53827	0.000725975	N/A	N/A
KWU47128	1.81923	3.52892	0.0441882	N/A	N/A
KWU43838	1.81684	3.52308	4.60556e-16	N/A	N/A
KWU43785	1.8168	3.52298	0.0202757	N/A	N/A
KWU45174	1.81406	3.5163	1.45648e-10	N/A	N/A
KWU45756	1.81371	3.51546	0.0114644	N/A	N/A
KWU45525	1.80539	3.49524	0.00243923	N/A	N/A
KWU46722	1.8044	3.49284	2.97667e-14	N/A	N/A
KWU41078	1.79984	3.48181	0.0126316	N/A	N/A
KWU42756	1.79852	3.47864	5.5909e-14	N/A	N/A
KWU46468	1.7979	3.47714	0.00498051	N/A	N/A
KWU42698	1.79648	3.47372	0.0267975	N/A	N/A
KWU42954	1.79608	3.47276	0.00652421	N/A	N/A
KWU42394	1.79482	3.46971	1.15984e-08	N/A	N/A
KWU42080	1.79126	3.46116	5.85159e-14	N/A	N/A
KWU43430	1.7907	3.45983	1.19535e-08	N/A	N/A
KWU45380	1.78825	3.45397	6.21984e-07	N/A	N/A
KWU47048	1.78719	3.45143	0.000509094	K00826	E2.6.1.42, ilvE; branched-chain amino acid aminotransferase [EC:2.6.1.42]
KWU44364	1.7848	3.4457	1.02522e-11	N/A	N/A
KWU45824	1.77802	3.42956	3.30622e-11	N/A	N/A
KWU41072	1.77334	3.41844	4.06717e-09	N/A	N/A
KWU41654	1.77225	3.41587	0.0117645	N/A	N/A
KWU44177	1.77158	3.41428	3.26858e-14	N/A	N/A
KWU47327	1.77077	3.41236	1.92255e-08	N/A	N/A
KWU42913	1.76124	3.3899	4.65347e-05	N/A	N/A
KWU47588	1.75889	3.38437	2.0798e-08	N/A	N/A
KWU41268	1.75537	3.37612	0.0111468	N/A	N/A
KWU45881	1.75223	3.36879	0.000138392	N/A	N/A
KWU42754	1.74807	3.3591	0.000726754	N/A	N/A
KWU42037	1.74155	3.34394	0.000238067	N/A	N/A
KWU46360	1.74024	3.3409	3.62587e-14	N/A	N/A
KWU44825	1.72486	3.30549	3.51926e-08	N/A	N/A
KWU44349	1.72213	3.29923	0.00106057	N/A	N/A
KWU43731	1.72202	3.29898	0.00299366	N/A	N/A
KWU45165	1.72176	3.29839	0.020759	N/A	N/A
KWU42715	1.71789	3.28954	2.98431e-10	N/A	N/A
KWU47372	1.70205	3.25364	3.19033e-08	N/A	N/A
KWU45004	1.70154	3.25248	0.00784639	N/A	N/A
KWU42563	1.70103	3.25132	0.000430819	N/A	N/A
KWU46855	1.70035	3.24981	2.24751e-10	N/A	N/A
KWU43482	1.697	3.24225	0.00325692	N/A	N/A
KWU45134	1.69626	3.2406	0.000121656	N/A	N/A
KWU45020	1.69374	3.23494	5.74308e-11	N/A	N/A
KWU43779	1.6868	3.21941	0.0335096	N/A	N/A
KWU42983	1.68564	3.21682	1.47947e-05	N/A	N/A
KWU46196	1.68388	3.21291	6.35271e-07	N/A	N/A
KWU44805	1.6774	3.19851	6.36885e-08	N/A	N/A
KWU44945	1.67411	3.19123	1.73848e-05	N/A	N/A
KWU42258	1.67144	3.18533	2.09174e-09	N/A	N/A
KWU46757	1.66725	3.17608	0.0106093	N/A	N/A
KWU45651	1.66237	3.16535	2.97667e-14	N/A	N/A
KWU44676	1.6585	3.15688	1.23553e-11	N/A	N/A
KWU41879	1.65191	3.14249	1.72051e-05	N/A	N/A
KWU41925	1.65113	3.1408	2.60242e-06	N/A	N/A
KWU41781	1.64473	3.12689	1.17963e-09	N/A	N/A
KWU45845	1.64407	3.12547	3.43235e-11	N/A	N/A
KWU43712	1.64353	3.1243	4.05419e-08	N/A	N/A
KWU42523	1.63607	3.10817	0.000103468	N/A	N/A
KWU46352	1.63306	3.1017	5.69792e-13	N/A	N/A
KWU44352	1.63284	3.10123	3.2634e-12	N/A	N/A
KWU42668	1.63279	3.10112	0.0101585	N/A	N/A
KWU45349	1.63211	3.09967	0.038496	N/A	N/A
KWU43620	1.62856	3.09205	1.344e-08	N/A	N/A
KWU44041	1.6245	3.08335	4.67762e-10	N/A	N/A
KWU42799	1.62412	3.08253	0.0433765	N/A	N/A
KWU44887	1.62307	3.08031	6.03584e-06	N/A	N/A
KWU47298	1.62008	3.07393	1.80314e-06	N/A	N/A
KWU45325	1.61472	3.06253	1.84425e-08	N/A	N/A
KWU43491	1.61263	3.05809	0.0125423	N/A	N/A
KWU43611	1.60438	3.04064	0.00928539	N/A	N/A
KWU47407	1.59884	3.02899	4.31124e-07	N/A	N/A
KWU47528	1.59808	3.02739	0.00143385	N/A	N/A
KWU45538	1.59676	3.02463	0.0221463	N/A	N/A
KWU42738	1.59505	3.02105	8.34708e-08	N/A	N/A
KWU42779	1.59472	3.02035	3.99376e-09	N/A	N/A
KWU42852	1.5925	3.01572	0.00119073	N/A	N/A
KWU46564	1.58944	3.00932	0.0157125	K00288	MTHFD; methylenetetrahydrofolate dehydrogenase (NADP+) / methenyltetrahydrofolate cyclohydrolase / formyltetrahydrofolate synthetase [EC:1.5.1.5 3.5.4.9 6.3.4.3]
KWU43170	1.58857	3.00751	3.36173e-10	N/A	N/A
KWU43629	1.58495	2.99998	5.90928e-11	N/A	N/A
KWU46596	1.58472	2.9995	4.40779e-08	K00419	QCR9, UCRC; ubiquinol-cytochrome c reductase subunit 9
KWU42959	1.57991	2.98951	6.31787e-05	N/A	N/A
KWU43406	1.57628	2.98199	4.75409e-10	N/A	N/A
KWU44028	1.57358	2.97643	0.0117645	N/A	N/A
KWU41838	1.57132	2.97176	5.68906e-07	N/A	N/A
KWU41811	1.56978	2.96859	2.59265e-06	N/A	N/A
KWU46813	1.56952	2.96805	1.22626e-09	N/A	N/A
KWU46386	1.56905	2.96709	1.95301e-11	N/A	N/A
KWU44855	1.56554	2.95988	5.54375e-07	N/A	N/A
KWU44727	1.56531	2.95942	0.00245716	N/A	N/A
KWU44160	1.56359	2.95588	3.83824e-08	N/A	N/A
KWU47376	1.56247	2.95359	3.51254e-06	N/A	N/A
KWU41577	1.56178	2.95218	7.76025e-13	N/A	N/A
KWU43099	1.56076	2.95009	2.04811e-10	N/A	N/A
KWU42903	1.54222	2.91243	0.00489393	N/A	N/A
KWU45661	1.53712	2.90214	0.0257421	N/A	N/A
KWU44717	1.53672	2.90135	1.4579e-05	N/A	N/A
KWU45138	1.53646	2.90081	0.0225633	N/A	N/A
KWU47060	1.53198	2.89183	1.30852e-06	K02971	RP-S21e, RPS21; small subunit ribosomal protein S21e
KWU43034	1.52597	2.87981	0.00168158	N/A	N/A
KWU47025	1.52486	2.87759	6.03001e-07	K18178	COA5, PET191; cytochrome c oxidase assembly factor 5
KWU44007	1.52078	2.86947	0.00766396	N/A	N/A
KWU44759	1.51545	2.85888	1.09929e-05	N/A	N/A
KWU46246	1.51015	2.84839	0.000106986	N/A	N/A
KWU46650	1.49908	2.82663	7.63163e-09	N/A	N/A
KWU46932	1.49592	2.82044	3.55381e-05	N/A	N/A
KWU45871	1.4955	2.81963	0.00127094	N/A	N/A
KWU46956	1.49248	2.81373	0.0437493	K18442	ARFGEF, BIG; brefeldin A-inhibited guanine nucleotide-exchange protein
KWU43591	1.49111	2.81105	1.37338e-10	N/A	N/A
KWU41458	1.49064	2.81013	0.0404243	N/A	N/A
KWU41102	1.48959	2.8081	0.000175688	N/A	N/A
KWU47579	1.48957	2.80805	9.33914e-05	N/A	N/A
KWU43196	1.48831	2.8056	3.80119e-06	N/A	N/A
KWU44815	1.47796	2.78555	6.66247e-10	N/A	N/A
KWU42073	1.47792	2.78548	2.8559e-10	N/A	N/A
KWU41060	1.47463	2.77912	8.2595e-10	N/A	N/A
KWU46802	1.46717	2.7648	2.59265e-06	N/A	N/A
KWU46501	1.4646	2.75986	1.29111e-10	K12845	SNU13, NHP2L; U4/U6 small nuclear ribonucleoprotein SNU13
KWU45092	1.46415	2.759	6.79158e-09	N/A	N/A
KWU44831	1.46402	2.75876	2.13774e-08	N/A	N/A
KWU44485	1.46234	2.75554	0.000200168	N/A	N/A
KWU41738	1.46121	2.75338	4.07648e-06	N/A	N/A
KWU44860	1.46068	2.75238	0.00018091	N/A	N/A
KWU43619	1.45896	2.7491	2.55329e-09	N/A	N/A
KWU46672	1.45148	2.73488	2.77393e-10	N/A	N/A
KWU42479	1.44879	2.72979	1.37978e-06	N/A	N/A
KWU43666	1.44846	2.72917	0.000311658	N/A	N/A
KWU47300	1.44698	2.72637	0.00118025	N/A	N/A
KWU42573	1.44685	2.72613	0.000642851	N/A	N/A
KWU43518	1.44629	2.72506	5.44606e-05	N/A	N/A
KWU42883	1.44615	2.72481	0.0426362	N/A	N/A
KWU41243	1.44537	2.72332	0.00168755	N/A	N/A
KWU43760	1.44408	2.7209	3.33295e-08	N/A	N/A
KWU42965	1.44337	2.71956	2.23483e-05	N/A	N/A
KWU47608	1.43175	2.69774	0.0288392	N/A	N/A
KWU43680	1.43036	2.69514	4.74988e-06	N/A	N/A
KWU45078	1.42965	2.69381	0.0459178	N/A	N/A
KWU43037	1.42888	2.69238	8.22982e-06	N/A	N/A
KWU43355	1.42778	2.69032	8.98484e-08	N/A	N/A
KWU46307	1.42732	2.68947	0.0211532	N/A	N/A
KWU45008	1.42528	2.68567	5.64303e-09	N/A	N/A
KWU41494	1.4218	2.67919	4.21515e-06	N/A	N/A
KWU42525	1.41937	2.67468	6.09172e-07	N/A	N/A
KWU41812	1.41625	2.66892	4.86629e-07	N/A	N/A
KWU47109	1.41618	2.66879	0.0226151	N/A	N/A
KWU41763	1.41566	2.66783	4.23601e-09	N/A	N/A
KWU43434	1.41221	2.66144	0.00560186	N/A	N/A
KWU46316	1.41168	2.66046	3.12754e-05	N/A	N/A
KWU41904	1.41035	2.65801	8.99691e-07	N/A	N/A
KWU44904	1.40639	2.65074	3.87811e-08	N/A	N/A
KWU47280	1.40289	2.64431	2.3965e-07	N/A	N/A
KWU42435	1.40255	2.64369	1.26079e-05	N/A	N/A
KWU45678	1.39961	2.63829	0.0452214	N/A	N/A
KWU45889	1.3949	2.62971	0.0133548	N/A	N/A
KWU45254	1.39317	2.62656	5.34405e-08	N/A	N/A
KWU45658	1.39232	2.625	4.66006e-09	N/A	N/A
KWU40963	1.39018	2.62111	1.84425e-08	N/A	N/A
KWU44107	1.38871	2.61845	0.0146565	N/A	N/A
KWU42274	1.38852	2.61809	3.50629e-06	N/A	N/A
KWU44934	1.38612	2.61376	1.12092e-08	N/A	N/A
KWU43177	1.38289	2.6079	6.4066e-07	N/A	N/A
KWU43542	1.38187	2.60606	1.91505e-05	N/A	N/A
KWU43026	1.38149	2.60538	7.86258e-09	N/A	N/A
KWU46036	1.37348	2.59094	1.15644e-07	N/A	N/A
KWU42536	1.37207	2.58842	4.48313e-09	N/A	N/A
KWU43032	1.37171	2.58777	5.24362e-07	N/A	N/A
KWU46235	1.37164	2.58765	0.000562194	N/A	N/A
KWU46064	1.36698	2.57931	0.0226151	N/A	N/A
KWU41860	1.35993	2.56673	0.00891718	N/A	N/A
KWU42464	1.35963	2.56619	0.000291658	N/A	N/A
KWU41405	1.35855	2.56426	0.0241286	N/A	N/A
KWU43182	1.35557	2.55898	0.0361257	N/A	N/A
KWU44406	1.35255	2.55364	0.0246117	N/A	N/A
KWU46152	1.35116	2.55117	0.0493463	N/A	N/A
KWU43533	1.34586	2.54182	0.00800996	N/A	N/A
KWU45322	1.34399	2.53853	0.027722	N/A	N/A
KWU47161	1.343	2.53679	0.0116433	N/A	N/A
KWU44540	1.34285	2.53651	0.000478797	N/A	N/A
KWU41220	1.34238	2.5357	1.15187e-06	N/A	N/A
KWU44828	1.34232	2.53559	1.2309e-05	N/A	N/A
KWU41579	1.33963	2.53086	0.0225038	N/A	N/A
KWU42716	1.33685	2.52599	0.035389	N/A	N/A
KWU45084	1.3359	2.52433	0.00294533	N/A	N/A
KWU44193	1.33359	2.52029	0.0361234	N/A	N/A
KWU42144	1.33249	2.51837	3.22676e-05	N/A	N/A
KWU44901	1.33217	2.51782	7.27596e-05	N/A	N/A
KWU47235	1.33144	2.51653	0.0189113	N/A	N/A
KWU43816	1.32289	2.50166	1.05206e-05	N/A	N/A
KWU42652	1.32117	2.49868	0.000731695	N/A	N/A
KWU41791	1.3206	2.4977	0.0351434	N/A	N/A
KWU42344	1.31913	2.49515	4.15862e-09	N/A	N/A
KWU41980	1.31746	2.49226	1.04391e-06	N/A	N/A
KWU47153	1.31438	2.48696	2.54241e-07	K15331	TRMT2B, TRM2; tRNA (uracil-5-)-methyltransferase [EC:2.1.1.35]
KWU46532	1.31147	2.48194	0.00346074	N/A	N/A
KWU42539	1.31003	2.47947	0.0176932	N/A	N/A
KWU46958	1.30971	2.47891	0.00141837	K03965	NDUFB9; NADH dehydrogenase (ubiquinone) 1 beta subcomplex subunit 9
KWU43141	1.30944	2.47845	0.048215	N/A	N/A
KWU42572	1.30621	2.47291	0.0145481	N/A	N/A
KWU42475	1.30372	2.46864	5.44606e-05	N/A	N/A
KWU44200	1.29904	2.46064	0.0297396	N/A	N/A
KWU46711	1.29705	2.45727	2.30959e-05	K07375	TUBB; tubulin beta
KWU45030	1.2963	2.45599	0.0383124	N/A	N/A
KWU45821	1.28731	2.44072	4.4539e-05	N/A	N/A
KWU44137	1.28674	2.43977	0.00046549	N/A	N/A
KWU42692	1.28674	2.43975	2.57415e-08	N/A	N/A
KWU46495	1.28614	2.43874	3.43665e-06	N/A	N/A
KWU45519	1.28579	2.43816	0.0381822	N/A	N/A
KWU44182	1.28221	2.43212	9.59416e-06	N/A	N/A
KWU47489	1.28217	2.43204	1.99065e-06	N/A	N/A
KWU41194	1.28156	2.43101	5.59397e-05	N/A	N/A
KWU43575	1.28088	2.42987	5.62182e-06	N/A	N/A
KWU44290	1.27973	2.42793	2.24237e-07	N/A	N/A
KWU46216	1.27904	2.42678	0.015644	N/A	N/A
KWU43191	1.27449	2.41913	0.000122857	N/A	N/A
KWU45158	1.27212	2.41516	2.39649e-05	N/A	N/A
KWU45187	1.27183	2.41467	1.08363e-05	N/A	N/A
KWU44587	1.26972	2.41115	0.0327904	N/A	N/A
KWU45226	1.2679	2.40811	7.80798e-06	N/A	N/A
KWU43497	1.267	2.4066	0.0018402	N/A	N/A
KWU46054	1.26323	2.40032	0.0390377	N/A	N/A
KWU44480	1.25997	2.39491	0.0201194	N/A	N/A
KWU44832	1.25906	2.3934	0.000850381	N/A	N/A
KWU47527	1.25394	2.38492	0.000503777	N/A	N/A
KWU43303	1.25025	2.37882	0.024772	N/A	N/A
KWU43384	1.24977	2.37804	3.44597e-06	N/A	N/A
KWU43665	1.24976	2.37802	0.0222009	N/A	N/A
KWU47249	1.24627	2.37228	0.000699305	K04078	groES, HSPE1; chaperonin GroES
KWU42395	1.24181	2.36494	0.0144487	N/A	N/A
KWU43326	1.23516	2.35408	1.17703e-07	N/A	N/A
KWU45719	1.23228	2.34937	3.05386e-05	N/A	N/A
KWU45521	1.23206	2.34902	0.0390377	N/A	N/A
KWU42732	1.23082	2.34701	0.0278374	N/A	N/A
KWU42382	1.22733	2.34133	8.26002e-07	N/A	N/A
KWU43875	1.22677	2.34042	5.83626e-05	N/A	N/A
KWU43013	1.22132	2.3316	0.00108758	N/A	N/A
KWU43667	1.2199	2.32931	0.0165783	N/A	N/A
KWU44045	1.21729	2.32509	0.0266857	N/A	N/A
KWU43815	1.21626	2.32344	0.0363438	N/A	N/A
KWU47332	1.2144	2.32044	0.000309021	N/A	N/A
KWU44063	1.20279	2.30185	2.73233e-05	N/A	N/A
KWU43971	1.19953	2.29664	5.92549e-05	N/A	N/A
KWU47310	1.1994	2.29644	0.0348875	N/A	N/A
KWU45230	1.19937	2.29639	1.23518e-06	N/A	N/A
KWU44162	1.19893	2.29569	0.000207944	N/A	N/A
KWU43509	1.19243	2.28537	8.10435e-06	N/A	N/A
KWU45968	1.19161	2.28408	1.88637e-06	N/A	N/A
KWU44929	1.18499	2.27363	0.0479788	N/A	N/A
KWU43922	1.18094	2.26724	0.000177196	N/A	N/A
KWU43940	1.18049	2.26654	0.0116645	N/A	N/A
KWU42666	1.17973	2.26535	7.76412e-06	N/A	N/A
KWU45142	1.1778	2.26231	0.0151801	N/A	N/A
KWU44503	1.1767	2.2606	3.49788e-05	N/A	N/A
KWU44550	1.17602	2.25953	1.46912e-07	N/A	N/A
KWU47126	1.1752	2.25824	0.0188555	K06133	LYS5, acpT; 4'-phosphopantetheinyl transferase [EC:2.7.8.-]
KWU46552	1.17371	2.25592	0.00251026	K02145	ATPeV1A, ATP6A; V-type H+-transporting ATPase subunit A [EC:7.1.2.2]
KWU46214	1.17141	2.25232	0.0139097	N/A	N/A
KWU41721	1.17132	2.25217	0.000366701	N/A	N/A
KWU44003	1.16894	2.24846	2.14354e-05	N/A	N/A
KWU44823	1.16685	2.24521	0.0428103	N/A	N/A
KWU44965	1.16491	2.2422	0.00100174	N/A	N/A
KWU41591	1.16351	2.24002	2.08863e-05	N/A	N/A
KWU44806	1.15989	2.2344	1.29424e-06	N/A	N/A
KWU41238	1.15951	2.23381	3.2719e-07	N/A	N/A
KWU47285	1.15701	2.22994	0.000243714	N/A	N/A
KWU42585	1.15277	2.2234	9.40649e-05	N/A	N/A
KWU42521	1.15253	2.22303	0.000987992	N/A	N/A
KWU44090	1.15126	2.22108	0.00122525	N/A	N/A
KWU41729	1.14606	2.21309	0.000500604	N/A	N/A
KWU46579	1.14603	2.21305	0.0259404	K23498	COXPD7; peptide chain release factor
KWU42293	1.14446	2.21064	0.00298793	N/A	N/A
KWU45441	1.13987	2.20362	3.2626e-05	N/A	N/A
KWU41802	1.13978	2.20348	8.10435e-06	N/A	N/A
KWU46969	1.13658	2.19859	1.06173e-05	N/A	N/A
KWU47363	1.13415	2.1949	3.97801e-07	N/A	N/A
KWU41124	1.1274	2.18465	0.000357835	N/A	N/A
KWU46279	1.12682	2.18376	0.0471607	N/A	N/A
KWU46481	1.12442	2.18013	0.00800996	N/A	N/A
KWU46675	1.1244	2.1801	0.000330245	K18532	AK6, FAP7; adenylate kinase [EC:2.7.4.3]
KWU41366	1.12296	2.17793	0.000564225	N/A	N/A
KWU42292	1.11925	2.17234	0.0144934	N/A	N/A
KWU42192	1.1173	2.1694	0.000445649	N/A	N/A
KWU43398	1.11419	2.16474	0.00485141	N/A	N/A
KWU41703	1.10774	2.15508	0.00557386	N/A	N/A
KWU46686	1.10655	2.15331	0.000738308	K11099	SNRPG, SMG; small nuclear ribonucleoprotein G
KWU42694	1.10627	2.15289	3.57501e-05	N/A	N/A
KWU45653	1.09386	2.13444	0.000750056	N/A	N/A
KWU47499	1.09151	2.13097	0.0190012	N/A	N/A
KWU43085	1.08525	2.12174	0.0126233	N/A	N/A
KWU43636	1.08152	2.11627	0.00226269	N/A	N/A
KWU43474	1.08005	2.11411	0.000200768	N/A	N/A
KWU42100	1.07992	2.11392	4.55294e-05	N/A	N/A
KWU44323	1.07925	2.11294	0.000232631	N/A	N/A
KWU41786	1.07548	2.10742	0.00180168	N/A	N/A
KWU45603	1.07514	2.10692	0.0395437	N/A	N/A
KWU42989	1.06959	2.09884	0.0271604	N/A	N/A
KWU44691	1.06602	2.09364	3.65371e-05	N/A	N/A
KWU45686	1.06487	2.09199	0.0239313	N/A	N/A
KWU43029	1.05935	2.084	0.0067951	N/A	N/A
KWU46353	1.05853	2.0828	0.00710008	N/A	N/A
KWU41761	1.05205	2.07347	0.00178056	N/A	N/A
KWU44528	1.05203	2.07344	0.0170043	N/A	N/A
KWU41736	1.05035	2.07104	2.11649e-05	N/A	N/A
KWU47202	1.04505	2.06344	9.40649e-05	N/A	N/A
KWU47085	1.04444	2.06256	0.00114763	K11098	SNRPF, SMF; small nuclear ribonucleoprotein F
KWU42364	1.04425	2.06229	0.000368047	N/A	N/A
KWU46121	1.03981	2.05595	0.00243923	N/A	N/A
KWU42823	1.03762	2.05284	1.72197e-05	N/A	N/A
KWU44463	1.03453	2.04844	0.00181326	N/A	N/A
KWU42680	1.01806	2.0252	0.0037484	N/A	N/A
KWU41771	1.01763	2.02459	0.0315195	N/A	N/A
KWU42235	1.0157	2.02188	0.00964741	N/A	N/A
KWU41915	1.01199	2.01669	0.000528086	N/A	N/A
KWU41327	1.01175	2.01636	0.0278833	N/A	N/A
KWU41481	1.01079	2.01502	5.09443e-05	N/A	N/A
KWU42124	1.00962	2.01339	0.0159302	N/A	N/A
KWU44811	1.00871	2.01211	0.0103996	N/A	N/A
KWU44549	1.00282	2.00391	0.000149082	N/A	N/A
KWU42885	1.00119	2.00165	0.00118025	N/A	N/A
KWU47525	0.995979	1.99443	0.00131572	N/A	N/A
KWU45352	0.995607	1.99392	0.000291658	N/A	N/A
KWU46374	0.994927	1.99298	0.000501908	N/A	N/A
KWU43091	0.994638	1.99258	0.0157125	N/A	N/A
KWU44681	0.985648	1.9802	0.0209631	N/A	N/A
KWU41720	0.985594	1.98013	0.00138167	N/A	N/A
KWU46739	0.983031	1.97661	3.11842e-05	K02964	RP-S18e, RPS18; small subunit ribosomal protein S18e
KWU46381	0.980666	1.97338	0.000169767	N/A	N/A
KWU47047	0.980242	1.9728	1.30488e-05	K02975	RP-S25e, RPS25; small subunit ribosomal protein S25e
KWU45028	0.972743	1.96257	0.000590148	N/A	N/A
KWU47535	0.972099	1.96169	0.0129388	N/A	N/A
KWU47090	0.96664	1.95428	0.00032113	K13566	NIT2, yafV; omega-amidase [EC:3.5.1.3]
KWU44042	0.965808	1.95316	0.0367235	N/A	N/A
KWU45705	0.960091	1.94543	0.00557386	N/A	N/A
KWU41193	0.952898	1.93576	0.00114346	N/A	N/A
KWU41858	0.951208	1.93349	0.000560302	N/A	N/A
KWU44125	0.950645	1.93274	0.00083064	N/A	N/A
KWU42847	0.947177	1.9281	8.00023e-05	N/A	N/A
KWU42921	0.945228	1.92549	0.0443273	N/A	N/A
KWU44271	0.933811	1.91032	0.00118069	N/A	N/A
KWU43881	0.933482	1.90988	0.0011409	N/A	N/A
KWU42075	0.931695	1.90752	4.50091e-05	N/A	N/A
KWU41410	0.931681	1.9075	0.00070336	N/A	N/A
KWU46993	0.929919	1.90517	0.00126989	K11569	DAD4, HSK2; DASH complex subunit DAD4
KWU40980	0.929839	1.90506	0.0259404	N/A	N/A
KWU42460	0.926407	1.90054	0.00199719	N/A	N/A
KWU43088	0.922248	1.89507	0.00372524	N/A	N/A
KWU42084	0.916806	1.88793	0.00892353	N/A	N/A
KWU46470	0.910809	1.8801	0.0232955	N/A	N/A
KWU47537	0.910799	1.88009	0.0226151	N/A	N/A
KWU43120	0.90492	1.87244	0.0118036	N/A	N/A
KWU41272	0.900609	1.86685	0.000850923	N/A	N/A
KWU42111	0.896871	1.86202	0.00696697	N/A	N/A
KWU44152	0.893542	1.85773	0.000633782	N/A	N/A
KWU46073	0.88536	1.84723	0.00222633	N/A	N/A
KWU42742	0.884781	1.84648	0.015089	N/A	N/A
KWU45726	0.88216	1.84313	0.0039319	N/A	N/A
KWU46917	0.880279	1.84073	0.0475597	K15109	SLC25A20_29, CACT, CACL, CRC1; solute carrier family 25 (mitochondrial carnitine/acylcarnitine transporter), member 20/29
KWU41297	0.877861	1.83765	0.00701212	N/A	N/A
KWU46244	0.877076	1.83665	0.0112132	N/A	N/A
KWU47174	0.876217	1.83556	0.0156701	N/A	N/A
KWU42184	0.874894	1.83387	0.010086	N/A	N/A
KWU42857	0.872878	1.83131	0.00582754	N/A	N/A
KWU47008	0.870208	1.82793	0.0114697	K02918	RP-L35e, RPL35; large subunit ribosomal protein L35e
KWU41841	0.867243	1.82417	0.00232229	N/A	N/A
KWU46714	0.864868	1.82117	0.0120509	N/A	N/A
KWU45148	0.860897	1.81617	0.024189	N/A	N/A
KWU41863	0.859362	1.81424	0.00560186	N/A	N/A
KWU47139	0.859093	1.8139	0.00253742	K02978	RP-S27e, RPS27; small subunit ribosomal protein S27e
KWU43783	0.853945	1.80744	0.00129707	N/A	N/A
KWU45195	0.847321	1.79916	0.0494342	N/A	N/A
KWU40979	0.844695	1.79589	0.00480125	N/A	N/A
KWU43325	0.84273	1.79344	0.00271043	N/A	N/A
KWU46942	0.840393	1.79054	0.0267974	K00621	GNPNAT1, GNA1; glucosamine-phosphate N-acetyltransferase [EC:2.3.1.4]
KWU45714	0.838242	1.78787	0.00200907	N/A	N/A
KWU47002	0.837791	1.78731	0.0394669	N/A	N/A
KWU47036	0.836415	1.78561	0.00372368	N/A	N/A
KWU46613	0.834865	1.78369	0.00649827	K01689	ENO, eno; enolase [EC:4.2.1.11]
KWU44683	0.833709	1.78226	0.00750654	N/A	N/A
KWU43125	0.832367	1.7806	0.0202269	N/A	N/A
KWU41705	0.826132	1.77293	0.00300745	N/A	N/A
KWU42787	0.824924	1.77144	0.0306464	N/A	N/A
KWU44559	0.823787	1.77005	0.0226151	N/A	N/A
KWU45744	0.821306	1.767	0.0147736	N/A	N/A
KWU44617	0.821255	1.76694	0.00215599	N/A	N/A
KWU47003	0.819517	1.76481	0.0260582	N/A	N/A
KWU41973	0.816245	1.76082	0.0406787	N/A	N/A
KWU45259	0.816118	1.76066	0.0236262	N/A	N/A
KWU46189	0.810681	1.75404	0.0220768	N/A	N/A
KWU47076	0.803444	1.74526	0.00506393	K20472	COPZ, RET3; coatomer subunit zeta
KWU42872	0.80014	1.74127	0.00570182	N/A	N/A
KWU41607	0.79769	1.73832	0.00791267	N/A	N/A
KWU45326	0.797518	1.73811	0.00414513	N/A	N/A
KWU41374	0.797204	1.73773	0.0459422	N/A	N/A
KWU47229	0.797012	1.7375	0.0323959	N/A	N/A
KWU45182	0.794881	1.73493	0.0300015	N/A	N/A
KWU46165	0.794739	1.73476	0.000850923	N/A	N/A
KWU41089	0.794075	1.73397	0.0129856	N/A	N/A
KWU46249	0.788358	1.72711	0.00935421	N/A	N/A
KWU44133	0.784715	1.72275	0.0145298	N/A	N/A
KWU43377	0.773717	1.70967	0.019587	N/A	N/A
KWU42862	0.771429	1.70696	0.000336947	N/A	N/A
KWU44285	0.767742	1.7026	0.00175478	N/A	N/A
KWU47020	0.765741	1.70024	0.00137706	N/A	N/A
KWU47119	0.76096	1.69462	0.0242528	K10863	APTX; aprataxin [EC:3.6.1.70 3.6.1.71 3.6.1.72]
KWU41996	0.760024	1.69352	0.00437039	N/A	N/A
KWU43795	0.756962	1.68993	0.0321037	N/A	N/A
KWU41338	0.756866	1.68982	0.0235409	N/A	N/A
KWU44751	0.756515	1.68941	0.0126536	N/A	N/A
KWU42500	0.750706	1.68262	0.0138709	N/A	N/A
KWU46876	0.747958	1.67941	0.0103915	K02877	RP-L15e, RPL15; large subunit ribosomal protein L15e
KWU43424	0.743453	1.67418	0.00352119	N/A	N/A
KWU43427	0.741451	1.67186	0.00289591	N/A	N/A
KWU42886	0.740861	1.67117	0.00643546	N/A	N/A
KWU44850	0.740135	1.67033	0.0278374	N/A	N/A
KWU45813	0.738997	1.66902	0.00716678	N/A	N/A
KWU44508	0.737249	1.66699	0.0312397	N/A	N/A
KWU46327	0.734863	1.66424	0.0115656	N/A	N/A
KWU42805	0.730933	1.65971	0.00747859	N/A	N/A
KWU45737	0.728158	1.65652	0.0239313	N/A	N/A
KWU42588	0.722394	1.64992	0.00637755	N/A	N/A
KWU44998	0.719568	1.64669	0.0180387	N/A	N/A
KWU42615	0.707178	1.63261	0.0295183	N/A	N/A
KWU44282	0.706065	1.63135	0.0145072	N/A	N/A
KWU45703	0.69818	1.62246	0.0175412	N/A	N/A
KWU44468	0.693492	1.61719	0.0169651	N/A	N/A
KWU46535	0.683098	1.60558	0.0129069	K16938	SEPT3_9_12; septin 3/9/12
KWU47476	0.680937	1.60318	0.0472067	N/A	N/A
KWU46207	0.673683	1.59514	0.0457571	N/A	N/A
KWU46376	0.669239	1.59023	0.0270759	N/A	N/A
KWU45812	0.655635	1.57531	0.0447877	N/A	N/A
KWU45495	0.654674	1.57426	0.0067352	N/A	N/A
KWU42059	0.65178	1.57111	0.0319359	N/A	N/A
KWU45561	0.646465	1.56533	0.0457235	N/A	N/A
KWU43193	0.641392	1.55983	0.0121292	N/A	N/A
KWU46816	0.609131	1.52534	0.0335096	K03868	RBX1, ROC1; E3 ubiquitin-protein ligase RBX1 [EC:2.3.2.32]
KWU45843	0.602584	1.51843	0.0461175	N/A	N/A
KWU42674	0.587207	1.50234	0.0203483	N/A	N/A
KWU42166	0.581021	1.49591	0.0282142	N/A	N/A
KWU45997	0.577482	1.49224	0.0486827	N/A	N/A
KWU46094	0.574473	1.48913	0.0352415	N/A	N/A
KWU42878	0.573021	1.48764	0.0328756	N/A	N/A
FC: Fold change
